# Supplementary material for: A brain-wide analysis maps structural evolution to distinct anatomical module
Source: eLife. 2023 Jul 27;12:e80777. doi: 10.7554/eLife.80777 (PMC10435234; doi:10.7554/eLife.80777)
Supplement: Figure 1—source data 1. — Whole-brain segmented z-stack that outlines 180 defined brain regions. Z-projections of atlas stack were used to generate images. [file elife-80777-fig1-data1.zip]

Archive with 2 entries (2 files):
- Figure 1-source data 1.nii
- __MACOSX/._Figure 1-source data 1.nii
