# Supplementary material for: A brain-wide analysis maps structural evolution to distinct anatomical module
Source: eLife. 2023 Jul 27;12:e80777. doi: 10.7554/eLife.80777 (PMC10435234; doi:10.7554/eLife.80777)
Supplement: Figure 2—source data 1. — Three columns of normalized volumetric values for wildtype surface, Pachón and Molino cavefish. Populations were analyzed via one-way ANOVA. [file elife-80777-fig2-data1.zip › Figure 2source data 1.txt]

Surface	Pachon	Molino
20.54963	21.460020	20.17131
22.19359	22.474860	20.76540
21.46368	24.467210	20.67037
22.97559	23.534400	22.52296
22.22122	22.100440	21.68093
22.19003	24.601120	20.20241
22.80996	22.302790	22.00569
21.40661	25.978720	22.04934
22.03558	24.264870	21.26562
22.09361	25.549180	20.76687
19.91499	22.708380	21.36327
20.77756	24.082190	21.33096
20.90672	21.825180	20.31414
19.05273	23.595720	20.97336
21.50751	22.766440	21.47259
19.80025	23.393740
20.96784	22.789350
	22.886530
	21.460840
	21.427070
	22.082770
	22.219800
	21.110480
	20.804570
