# Supplementary material for: A brain-wide analysis maps structural evolution to distinct anatomical module
Source: eLife. 2023 Jul 27;12:e80777. doi: 10.7554/eLife.80777 (PMC10435234; doi:10.7554/eLife.80777)
Supplement: Figure 2—source data 2. — Three columns of normalized volumetric values for wildtype surface, Pachón and Molino cavefish. Populations were analyzed via one-way ANOVA. [file elife-80777-fig2-data2.zip › Figure 2source data 2.txt]

Surface	Pachon	Molino
14.303410	14.060770	16.41546
13.403590	14.608020	14.22166
15.903420	13.729750	13.55758
12.951380	13.435180	13.94747
14.188830	15.442940	14.00218
13.964960	14.606050	15.80257
13.254900	13.143350	15.37363
14.157090	15.434380	15.37098
12.795410	13.983180	15.19786
13.317380	16.679380	14.35859
13.591250	15.477480	15.23846
13.599740	16.239010	15.55758
12.024070	14.289770	15.02188
11.897430	15.077540	14.63789
12.098630	13.206060
11.754850	13.736640
	13.046410
	12.574740
	14.835270
	13.032290
	13.005800
	13.975330
	14.111790
	14.913370
