# Supplementary material for: A brain-wide analysis maps structural evolution to distinct anatomical module
Source: eLife. 2023 Jul 27;12:e80777. doi: 10.7554/eLife.80777 (PMC10435234; doi:10.7554/eLife.80777)
Supplement: Figure 2—source data 5. — Three columns of normalized volumetric values for wildtype surface, Pachón and Molino cavefish. Populations were analyzed via one-way ANOVA. [file elife-80777-fig2-data5.zip › Figure 2source data 5.txt]

Surface	Pachon
3.004494	2.761634	1.805828
2.909950	2.709615	2.043919
3.087444	2.618866	2.184763
2.851069	2.879007	2.223052
2.849119	2.806941	2.155292
2.871656	2.898982	2.694690
2.792931	3.036702	2.440566
3.020555	2.604677	2.215405
2.801511	3.087943	2.165992
2.857870	2.913029	2.155855
2.883248	3.127816	2.074842
3.035336	2.614351	1.901866
2.667448	2.856657	1.858788
3.231878	2.962298	2.311486
3.074815	2.632786	1.804921
3.089790	2.489192
	2.632116
	2.723820
	3.181861
	2.829415
	2.817512
	2.653694
	2.623059
	2.675104
