# Supplementary material for: A brain-wide analysis maps structural evolution to distinct anatomical module
Source: eLife. 2023 Jul 27;12:e80777. doi: 10.7554/eLife.80777 (PMC10435234; doi:10.7554/eLife.80777)
Supplement: Figure 2—source data 9. — Three columns of normalized volumetric values for wildtype surface, Pachón and Molino cavefish. Populations were analyzed via one-way ANOVA. [file elife-80777-fig2-data9.zip]

Archive with 1 entries (1 files):
- Figure 2source data 9.txt
