# Supplementary material for: A brain-wide analysis maps structural evolution to distinct anatomical module
Source: eLife. 2023 Jul 27;12:e80777. doi: 10.7554/eLife.80777 (PMC10435234; doi:10.7554/eLife.80777)
Supplement: Figure 3—source data 1. — Five columns of normalized volumetric values for wildtype surface, Pachón and Molino cavefish, and F2 surface × cave populations. Populations were analyzed via one-way ANOVA. [file elife-80777-fig3-data1.zip › Figure 3source data 1.txt]

Surface	Pachon	SPF2	Molino	SMF2
25.55882	22.360870	23.05049	20.17131	26.22818
25.69526	21.350410	22.86801	20.76540	20.69321
25.40110	22.305280	24.22132	20.67037	26.13462
25.53223	22.757830	22.58975	22.52296	23.98579
26.56919	23.523400	22.50349	21.68093	25.30138
26.58234	23.066860	22.83512	20.20241	25.28655
25.37007	22.073730	22.80381	22.00569	23.98871
26.09663	22.295800	20.64480	22.04934	24.73648
21.55762	22.338750	22.86188	21.26562	22.19194
23.67037	22.244840	22.03328	20.76687	22.76938
23.65689	21.732510	23.32673	21.36327	25.97756
26.79878	21.367590	23.13576	21.33096	25.61775
23.05279	22.135950	22.54786	20.31414	23.90788
26.84414	22.418910	22.88275	20.97336	21.86836
23.71979	22.194980	22.52416	21.47259	23.23137
22.94788	22.836740	22.95058		24.07210
	23.007650	23.85381		20.62645
	21.284680	20.92652		23.90782
	21.885530	21.39813		24.17506
	21.992310	23.61099		24.23696
	21.172250	22.33406		23.85897
	20.017660	22.92183		24.00809
	20.925990	22.13473		23.30407
	21.776130	21.60343		24.79316
		21.76275		23.54856
		22.02448		24.85584
		23.67872		23.30314
		23.34190		25.21908
		23.02923		24.91747
		23.24274		22.94501
		22.92749		22.75425
		22.68049		23.00353
		22.86329		23.68102
		21.58824		24.05925
		22.16980		23.42736
		21.78563		24.06619
		23.71589		22.50484
				23.17108
				24.20073
				24.77976
				21.80968
				23.29390
