# Supplementary material for: A brain-wide analysis maps structural evolution to distinct anatomical module
Source: eLife. 2023 Jul 27;12:e80777. doi: 10.7554/eLife.80777 (PMC10435234; doi:10.7554/eLife.80777)
Supplement: Figure 3—source data 2. — Five columns of normalized volumetric values for wildtype surface, Pachón and Molino cavefish, and F2 surface × cave populations. Populations were analyzed via one-way ANOVA. [file elife-80777-fig3-data2.zip › Figure 3source data 2.txt]

Surface	Pachon	SPF2	Molino	SMF2
11.502370	11.343300	11.657760	10.395366	12.068890
11.518730	11.423200	12.389900	11.013510	12.536870
10.939630	11.125160	11.567380	10.984010	11.210530
10.729050	12.146410	11.686310	11.843660	10.650360
11.329860	11.779090	12.113210	11.634220	11.312630
11.388460	11.172280	11.793510	10.808540	10.335700
11.270620	11.596560	10.837440	11.645380	10.832380
11.923070	11.402600	11.173030	11.218770	11.789380
10.161880	12.948050	11.085600	11.297390	11.495060
10.636210	12.973270	11.413000	11.132530	10.528300
10.629360	12.184620	11.422000	11.388020	12.427460
10.241100	11.446180	11.408330	11.320720	11.259790
11.262560	11.812170	11.187010	10.463580	11.325910
10.741570	11.866920	11.194110	11.109280	11.782130
10.710150	12.094800	11.339570	10.741820	11.392910
10.983840	11.223570	11.347250		11.285090
	11.669210	11.590690		10.752540
	11.465950	11.968630		11.401720
	12.280520	11.968720		11.541110
	11.339310	11.695090		11.471150
	13.243590	12.227070		11.283050
	13.612740	11.595770		11.072750
	12.560140	10.492190		11.014360
	12.560140	10.937210		11.243970
		11.360340		11.286060
		11.719960		11.050660
		11.481140		10.729410
		12.073550		10.877070
		11.698160		11.380280
		10.565180		11.019210
		11.271340		10.582570
		12.165910		11.035650
		11.568710		11.496160
		11.445870		10.899590
		11.764830		11.311550
		11.380860		10.692500
		11.635400		11.277820
				10.744640
				10.987440
				11.086540
				11.009220
				11.140820
