# Supplementary material for: A brain-wide analysis maps structural evolution to distinct anatomical module
Source: eLife. 2023 Jul 27;12:e80777. doi: 10.7554/eLife.80777 (PMC10435234; doi:10.7554/eLife.80777)
Supplement: Figure 3—source data 3. — Five columns of normalized volumetric values for wildtype surface, Pachón and Molino cavefish, and F2 surface × cave populations. Populations were analyzed via one-way ANOVA. [file elife-80777-fig3-data3.zip › Figure 3source data 3.txt]

Surface	Pachon	SPF2	Molino	SMF2
15.21164	12.672050	12.49068	11.472080	14.86940
15.44320	11.034130	11.71855	10.750490	14.56784
15.02830	12.000240	13.76932	10.829010	13.86198
15.45525	12.726060	11.98363	11.894000	14.61943
16.41289	12.576440	11.47325	11.200460	14.69084
16.56978	12.444590	11.08136	10.523410	13.66861
16.52722	12.031310	12.03576	10.597200	13.35364
16.74721	11.818740	10.73153	11.904400	11.53177
16.38622	11.961230	12.71527	11.074160	12.91390
14.19057	10.413360	12.05808	10.614710	14.34247
14.31019	9.902879	12.99967	11.038160	14.97577
17.75421	10.244750	12.69874	10.981220	12.96351
17.76213	11.801040	12.18529	10.812690	10.40802
14.18274	11.875500	12.74949	10.955610	12.21553
13.36451	12.644900	12.35485	11.766500	13.33485
17.23801	12.331080	12.70462		10.37789
	12.729950	13.58976		12.93319
	12.577730	10.37288		12.95786
	12.502790	10.45380		13.28665
	11.853150	12.77073		13.09468
	11.946190	11.69502		13.47622
	11.056850	11.76252		12.75804
	10.166520	11.56658		13.81219
	11.690120	11.63212		12.73200
		11.41939		14.30689
		11.38484		13.01940
		13.34734		14.90762
		12.36747		13.85164
		12.43524		12.30228
		13.69978		12.49692
		12.72461		12.48043
		11.55886		12.51083
		11.06059		13.56636
		11.04419		12.47040
		11.79501		13.91478
		11.09793		11.73484
		11.90465		12.87919
		13.10133		12.02505
				12.32292
				10.98449
				12.58879
