# Supplementary material for: A brain-wide analysis maps structural evolution to distinct anatomical module
Source: eLife. 2023 Jul 27;12:e80777. doi: 10.7554/eLife.80777 (PMC10435234; doi:10.7554/eLife.80777)
Supplement: Figure 3—source data 4. — Five columns of normalized volumetric values for wildtype surface, Pachón and Molino cavefish, and F2 surface × cave populations. Populations were analyzed via one-way ANOVA. [file elife-80777-fig3-data4.zip › Figure 3source data 4.txt]

Surface	Pachon	SPF2	Molino	SMF2
10.535930	8.626916	8.874710	7.404621	9.001092
9.972536	7.828517	7.765438	7.064092	6.626429
10.994900	8.594140	10.231330	7.331677	10.006430
10.975680	7.424440	8.730751	7.601919	8.863100
10.326610	8.698541	8.272569	7.363709	9.172466
11.156030	8.057428	7.938501	6.946958	9.538787
10.272660	8.846139	8.910616	6.887007	8.925064
10.563830	7.971743	7.838139	7.796239	8.740743
9.437689	8.016618	9.745707	7.033388	6.419935
9.694949	7.121907	9.342867	6.383116	8.123000
12.161070	7.988066	9.759965	6.683749	9.683193
12.637170	7.781986	9.433127	6.759302	10.008710
10.207860	8.584513	9.346426	6.609065	8.897863
9.576981	8.851106	9.508020	6.755917	7.609948
9.319540	7.647934	9.324466	7.257509	8.903060
10.726190	8.670205	9.676297		9.507591
	8.536646	10.259070		7.298423
	8.272281	7.028600		8.690170
	8.207644	7.367489		8.932475
	8.331100	8.337542		9.435170
	7.713183	7.701599		8.174965
	6.997834	7.986745		8.773018
	8.135170	8.057490		8.742453
	7.142980	8.366237		9.632716
		7.621408		8.577667
		8.029547		9.170436
		9.011006		8.841531
		8.013194		9.973508
		8.784151		9.935259
		10.033570		8.168579
		8.704283		8.528297
		8.271036		8.424568
		7.835813		8.494093
		8.422571		8.652928
		7.882157		8.398083
		8.376791		8.775818
		9.144314		7.142646
				8.165620
				8.496299
				8.812107
				7.391887
				7.573835
