# Supplementary material for: A brain-wide analysis maps structural evolution to distinct anatomical module
Source: eLife. 2023 Jul 27;12:e80777. doi: 10.7554/eLife.80777 (PMC10435234; doi:10.7554/eLife.80777)
Supplement: Figure 3—source data 6. — Five columns of normalized volumetric values for wildtype surface, Pachón and Molino cavefish, and F2 surface × cave populations. Populations were analyzed via one-way ANOVA. [file elife-80777-fig3-data6.zip › Figure 3source data 6.txt]

Surface	Pachon	SPF2	Molino	SMF2
0.7017831	0.6887742	0.7034705	0.8656750	0.7483250
0.8010512	0.6984450	0.6425980	0.5732092	0.4076265
0.6532906	0.6732482	0.8826064	0.6452262	0.9730182
0.9942436	0.8014975	0.7879870	0.6156249	0.7774702
1.0686367	0.6744449	0.6724452	0.6615571	0.6953840
0.9236117	0.8606696	0.6575223	0.4873763	0.9314812
0.9080698	0.6341985	0.7904097	0.4976092	0.7264965
0.8747651	0.7000933	0.7262942	0.6569375	0.6942474
0.8994862	0.6796983	0.8929107	0.6732283	0.5878339
0.6960905	0.7337782	0.6702696	0.5468711	0.6262848
0.6790963	0.7256898	0.8894758	0.6461013	0.7092713
0.7350736	0.6986594	0.8451872	0.6705630	0.8609187
1.1017252	0.6361619	0.8950735	0.6337471	0.8339034
0.6482254	0.6993721	0.7568173	0.6551083	0.6737069
0.9784215	0.7608142	0.8663163	0.7676991	0.7132013
0.7334439	0.8505886	0.8058602		0.8314679
	0.8446313	0.9469424		0.6874171
	0.8253877	0.6929712		0.8309098
	0.7899309	0.7327555		0.7573296
	0.8854027	0.7280560		0.7543368
	0.5003287	0.6521198		0.6719667
	0.5078406	0.6390501		0.7420080
	0.4817015	0.7117596		0.7315126
	0.4713086	0.8410262		0.9693447
		0.6949270		0.8055142
		0.6765539		0.8139200
		0.7820718		0.8074235
		0.7182425		1.0166091
		0.7994927		0.9374387
		0.9262469		0.8548030
		0.8519487		0.7478855
		0.6850412		0.7325555
		0.7144144		0.7038223
		0.7457683		0.7498280
		0.7321495		0.7003617
		0.7558477		0.7428802
		0.8592311		0.6579164
				0.6884006
				0.7292846
				0.7451716
				0.6611018
				0.6920279
