# Supplementary material for: A brain-wide analysis maps structural evolution to distinct anatomical module
Source: eLife. 2023 Jul 27;12:e80777. doi: 10.7554/eLife.80777 (PMC10435234; doi:10.7554/eLife.80777)
Supplement: Figure 4—source data 1. — Pairwise correlation coefficients for pairwise comparisons between each brain region within the F2 population. Each individual coefficient represents the relationship between two individual brain regions within the F2 population. [file elife-80777-fig4-data1.zip › Figure 4source data 1.txt]

1	0.63	0.87	0.81	0.61	0.59	0.83	0.73	0.85	0.87	0.76	0.8	0.58	0.76	0.75	0.89	0.75	0.74	0.54	0.86	0.85	0.72	0.76	0.35	0.58	0.45	0.69	0.14	0.34	0.35	0.12	0.41	0.71	0.29	0.04	0.54	-0.08	0	0.69	0.42	0.51	0.32	-0.1	0.14	0.37	0.37	0.31	0.37	0.37	0.42
0.63	1	0.8	0.73	0.81	0.6	0.82	0.89	0.76	0.6	0.73	0.65	0.61	0.83	0.89	0.5	0.82	0.86	0.75	0.83	0.72	0.85	0.72	0.47	0.69	0.66	0.82	0.16	0.46	0.5	0.35	0.59	0.8	0.46	0.44	0.44	0.12	-0.04	0.79	0.55	0.66	0.47	-0.1	0.21	0.47	0.44	0.62	0.39	0.53	0.39
0.87	0.8	1	0.83	0.71	0.6	0.9	0.86	0.85	0.78	0.81	0.84	0.63	0.9	0.83	0.72	0.77	0.83	0.58	0.9	0.76	0.8	0.8	0.39	0.69	0.6	0.79	0.23	0.39	0.37	0.19	0.52	0.8	0.41	0.18	0.55	0.1	0.02	0.77	0.53	0.61	0.4	-0.09	0.29	0.47	0.42	0.4	0.42	0.39	0.51
0.81	0.73	0.83	1	0.67	0.59	0.87	0.76	0.85	0.86	0.71	0.73	0.82	0.75	0.74	0.81	0.78	0.7	0.67	0.86	0.88	0.75	0.8	0.26	0.54	0.44	0.69	0.26	0.43	0.32	0.09	0.38	0.73	0.22	0.05	0.39	0	-0.15	0.64	0.49	0.43	0.27	-0.18	0.08	0.25	0.36	0.32	0.33	0.36	0.4
0.61	0.81	0.71	0.67	1	0.38	0.85	0.88	0.81	0.61	0.72	0.59	0.59	0.85	0.87	0.52	0.68	0.79	0.77	0.75	0.75	0.68	0.77	0.59	0.79	0.77	0.9	0.39	0.59	0.54	0.44	0.75	0.87	0.63	0.59	0.49	0.2	0.23	0.82	0.73	0.76	0.66	0.21	0.39	0.5	0.57	0.76	0.59	0.68	0.25
0.59	0.6	0.6	0.59	0.38	1	0.57	0.57	0.55	0.55	0.64	0.6	0.48	0.5	0.6	0.55	0.79	0.57	0.51	0.74	0.56	0.77	0.57	0.19	0.3	0.18	0.46	0.08	0.22	0.2	0.37	0.24	0.46	0.12	0.21	0.44	-0.22	-0.2	0.5	0.25	0.29	0.17	-0.1	-0.03	0.32	0.22	0.31	0.26	0.21	0.22
0.83	0.82	0.9	0.87	0.85	0.57	1	0.9	0.95	0.82	0.83	0.83	0.75	0.93	0.91	0.72	0.76	0.86	0.65	0.9	0.85	0.79	0.89	0.58	0.81	0.71	0.89	0.41	0.61	0.52	0.32	0.69	0.92	0.57	0.28	0.59	0.25	0.16	0.85	0.71	0.74	0.59	0.08	0.37	0.55	0.61	0.62	0.58	0.61	0.43
0.73	0.89	0.86	0.76	0.88	0.57	0.9	1	0.84	0.71	0.83	0.74	0.62	0.94	0.93	0.63	0.77	0.93	0.74	0.88	0.81	0.83	0.83	0.54	0.81	0.78	0.93	0.36	0.57	0.53	0.31	0.68	0.89	0.56	0.47	0.6	0.16	0.1	0.85	0.68	0.77	0.56	0.02	0.31	0.58	0.56	0.64	0.53	0.59	0.46
0.85	0.76	0.85	0.85	0.81	0.55	0.95	0.84	1	0.83	0.83	0.84	0.76	0.87	0.86	0.8	0.76	0.83	0.58	0.86	0.89	0.72	0.9	0.6	0.77	0.69	0.85	0.46	0.61	0.5	0.35	0.68	0.9	0.54	0.29	0.61	0.17	0.17	0.83	0.71	0.73	0.6	0.12	0.35	0.53	0.62	0.61	0.56	0.62	0.43
0.87	0.6	0.78	0.86	0.61	0.55	0.82	0.71	0.83	1	0.73	0.76	0.75	0.7	0.66	0.88	0.7	0.65	0.57	0.8	0.84	0.69	0.75	0.27	0.52	0.4	0.65	0.31	0.44	0.26	0.02	0.33	0.65	0.18	0.05	0.42	-0.08	-0.09	0.6	0.45	0.41	0.25	-0.1	0.04	0.26	0.35	0.23	0.32	0.32	0.38
0.76	0.73	0.81	0.71	0.72	0.64	0.83	0.83	0.83	0.73	1	0.8	0.55	0.84	0.78	0.71	0.71	0.81	0.55	0.84	0.75	0.77	0.86	0.53	0.7	0.68	0.83	0.33	0.58	0.56	0.44	0.64	0.83	0.54	0.36	0.72	0.09	0.26	0.87	0.61	0.7	0.53	0.27	0.37	0.67	0.53	0.56	0.69	0.59	0.46
0.8	0.65	0.84	0.73	0.59	0.6	0.83	0.74	0.84	0.76	0.8	1	0.66	0.83	0.68	0.68	0.64	0.74	0.36	0.8	0.7	0.63	0.78	0.5	0.66	0.56	0.74	0.42	0.52	0.45	0.19	0.57	0.76	0.48	0.17	0.76	0.21	0.21	0.67	0.64	0.63	0.49	0.14	0.39	0.63	0.55	0.44	0.58	0.48	0.43
0.58	0.61	0.63	0.82	0.59	0.48	0.75	0.62	0.76	0.75	0.55	0.66	1	0.61	0.63	0.59	0.6	0.57	0.46	0.66	0.72	0.53	0.67	0.37	0.56	0.43	0.59	0.45	0.63	0.31	0.13	0.42	0.61	0.25	0.23	0.33	0.09	-0.14	0.48	0.52	0.43	0.37	-0.1	0.14	0.25	0.44	0.39	0.3	0.44	0.29
0.76	0.83	0.9	0.75	0.85	0.5	0.93	0.94	0.87	0.7	0.84	0.83	0.61	1	0.88	0.62	0.69	0.9	0.62	0.87	0.76	0.76	0.86	0.61	0.86	0.8	0.92	0.4	0.6	0.54	0.3	0.73	0.94	0.64	0.35	0.67	0.32	0.25	0.87	0.76	0.81	0.61	0.13	0.46	0.7	0.63	0.62	0.65	0.61	0.52
0.75	0.89	0.83	0.74	0.87	0.6	0.91	0.93	0.86	0.66	0.78	0.68	0.63	0.88	1	0.6	0.79	0.92	0.69	0.87	0.8	0.81	0.83	0.63	0.83	0.77	0.91	0.34	0.56	0.57	0.45	0.72	0.9	0.61	0.42	0.53	0.2	0.12	0.89	0.65	0.79	0.61	0.02	0.36	0.56	0.6	0.71	0.52	0.64	0.43
0.89	0.5	0.72	0.81	0.52	0.55	0.72	0.63	0.8	0.88	0.71	0.68	0.59	0.62	0.6	1	0.71	0.61	0.52	0.77	0.86	0.63	0.72	0.21	0.43	0.31	0.57	0.18	0.31	0.29	0.03	0.28	0.59	0.14	0.01	0.42	-0.21	-0.12	0.59	0.33	0.36	0.19	-0.14	0.02	0.18	0.3	0.18	0.26	0.32	0.34
0.75	0.82	0.77	0.78	0.68	0.79	0.76	0.77	0.76	0.7	0.71	0.64	0.6	0.69	0.79	0.71	1	0.72	0.78	0.86	0.77	0.89	0.66	0.19	0.43	0.35	0.66	0.07	0.27	0.29	0.36	0.33	0.64	0.17	0.33	0.34	-0.23	-0.26	0.67	0.34	0.4	0.23	-0.25	-0.07	0.26	0.21	0.42	0.23	0.32	0.25
0.74	0.86	0.83	0.7	0.79	0.57	0.86	0.93	0.83	0.65	0.81	0.74	0.57	0.9	0.92	0.61	0.72	1	0.59	0.85	0.78	0.77	0.8	0.65	0.84	0.81	0.91	0.33	0.59	0.62	0.33	0.71	0.88	0.62	0.38	0.66	0.22	0.15	0.89	0.66	0.82	0.59	0	0.36	0.65	0.61	0.62	0.54	0.64	0.56
0.54	0.75	0.58	0.67	0.77	0.51	0.65	0.74	0.58	0.57	0.55	0.36	0.46	0.62	0.69	0.52	0.78	0.59	1	0.75	0.71	0.8	0.55	0.09	0.38	0.32	0.62	0.02	0.24	0.16	0.2	0.24	0.57	0.08	0.39	0.16	-0.2	-0.29	0.57	0.32	0.3	0.14	-0.21	-0.15	0.12	0.11	0.4	0.17	0.29	0.12
0.86	0.83	0.9	0.86	0.75	0.74	0.9	0.88	0.86	0.8	0.84	0.8	0.66	0.87	0.87	0.77	0.86	0.85	0.75	1	0.85	0.89	0.85	0.38	0.64	0.55	0.8	0.25	0.42	0.37	0.24	0.49	0.82	0.35	0.23	0.52	0	-0.08	0.8	0.53	0.58	0.36	-0.1	0.15	0.46	0.42	0.47	0.44	0.44	0.45
0.85	0.72	0.76	0.88	0.75	0.56	0.85	0.81	0.89	0.84	0.75	0.7	0.72	0.76	0.8	0.86	0.77	0.78	0.71	0.85	1	0.74	0.84	0.4	0.63	0.53	0.76	0.3	0.48	0.42	0.15	0.49	0.75	0.31	0.26	0.45	-0.08	-0.09	0.71	0.51	0.55	0.38	-0.1	0.12	0.31	0.45	0.43	0.34	0.5	0.39
0.72	0.85	0.8	0.75	0.68	0.77	0.79	0.83	0.72	0.69	0.77	0.63	0.53	0.76	0.81	0.63	0.89	0.77	0.8	0.89	0.74	1	0.69	0.19	0.47	0.44	0.66	0.06	0.29	0.31	0.28	0.34	0.68	0.2	0.27	0.39	-0.12	-0.21	0.72	0.37	0.44	0.21	-0.2	-0.03	0.35	0.24	0.38	0.28	0.29	0.36
0.76	0.72	0.8	0.8	0.77	0.57	0.89	0.83	0.9	0.75	0.86	0.78	0.67	0.86	0.83	0.72	0.66	0.8	0.55	0.85	0.84	0.69	1	0.6	0.77	0.71	0.84	0.54	0.56	0.55	0.35	0.7	0.91	0.6	0.25	0.63	0.19	0.25	0.86	0.73	0.74	0.61	0.24	0.45	0.63	0.66	0.58	0.63	0.6	0.46
0.35	0.47	0.39	0.26	0.59	0.19	0.58	0.54	0.6	0.27	0.53	0.5	0.37	0.61	0.63	0.21	0.19	0.65	0.09	0.38	0.4	0.19	0.6	1	0.87	0.85	0.73	0.56	0.77	0.7	0.55	0.91	0.74	0.91	0.48	0.67	0.53	0.67	0.66	0.81	0.92	0.93	0.56	0.71	0.78	0.89	0.83	0.73	0.83	0.39
0.58	0.69	0.69	0.54	0.79	0.3	0.81	0.81	0.77	0.52	0.7	0.66	0.56	0.86	0.83	0.43	0.43	0.84	0.38	0.64	0.63	0.47	0.77	0.87	1	0.9	0.92	0.52	0.74	0.69	0.4	0.89	0.88	0.84	0.48	0.64	0.5	0.47	0.81	0.8	0.94	0.83	0.32	0.64	0.74	0.78	0.77	0.69	0.8	0.47
0.45	0.66	0.6	0.44	0.77	0.18	0.71	0.78	0.69	0.4	0.68	0.56	0.43	0.8	0.77	0.31	0.35	0.81	0.32	0.55	0.53	0.44	0.71	0.85	0.9	1	0.86	0.54	0.73	0.72	0.47	0.91	0.87	0.88	0.51	0.67	0.49	0.55	0.83	0.84	0.94	0.85	0.41	0.64	0.78	0.8	0.79	0.75	0.77	0.55
0.69	0.82	0.79	0.69	0.9	0.46	0.89	0.93	0.85	0.65	0.83	0.74	0.59	0.92	0.91	0.57	0.66	0.91	0.62	0.8	0.76	0.66	0.84	0.73	0.92	0.86	1	0.46	0.7	0.65	0.44	0.84	0.93	0.73	0.5	0.67	0.33	0.33	0.9	0.8	0.89	0.74	0.24	0.5	0.69	0.7	0.76	0.71	0.77	0.45
0.14	0.16	0.23	0.26	0.39	0.08	0.41	0.36	0.46	0.31	0.33	0.42	0.45	0.4	0.34	0.18	0.07	0.33	0.02	0.25	0.3	0.06	0.54	0.56	0.52	0.54	0.46	1	0.55	0.27	0.27	0.55	0.5	0.51	0.31	0.38	0.45	0.39	0.34	0.72	0.51	0.58	0.42	0.46	0.47	0.7	0.46	0.52	0.45	0.28
0.34	0.46	0.39	0.43	0.59	0.22	0.61	0.57	0.61	0.44	0.58	0.52	0.63	0.6	0.56	0.31	0.27	0.59	0.24	0.42	0.48	0.29	0.56	0.77	0.74	0.73	0.7	0.55	1	0.6	0.41	0.74	0.69	0.67	0.45	0.62	0.39	0.4	0.58	0.78	0.73	0.74	0.42	0.52	0.62	0.78	0.68	0.7	0.78	0.39
0.35	0.5	0.37	0.32	0.54	0.2	0.52	0.53	0.5	0.26	0.56	0.45	0.31	0.54	0.57	0.29	0.29	0.62	0.16	0.37	0.42	0.31	0.55	0.7	0.69	0.72	0.65	0.27	0.6	1	0.51	0.79	0.64	0.78	0.4	0.66	0.25	0.5	0.69	0.59	0.79	0.76	0.45	0.58	0.62	0.63	0.66	0.66	0.86	0.24
0.12	0.35	0.19	0.09	0.44	0.37	0.32	0.31	0.35	0.02	0.44	0.19	0.13	0.3	0.45	0.03	0.36	0.33	0.2	0.24	0.15	0.28	0.35	0.55	0.4	0.47	0.44	0.27	0.41	0.51	1	0.61	0.45	0.59	0.57	0.38	0.18	0.44	0.5	0.47	0.56	0.65	0.51	0.42	0.52	0.44	0.72	0.56	0.6	0.04
0.41	0.59	0.52	0.38	0.75	0.24	0.69	0.68	0.68	0.33	0.64	0.57	0.42	0.73	0.72	0.28	0.33	0.71	0.24	0.49	0.49	0.34	0.7	0.91	0.89	0.91	0.84	0.55	0.74	0.79	0.61	1	0.84	0.95	0.56	0.7	0.5	0.64	0.78	0.86	0.96	0.97	0.56	0.76	0.77	0.84	0.86	0.8	0.88	0.34
0.71	0.8	0.8	0.73	0.87	0.46	0.92	0.89	0.9	0.65	0.83	0.76	0.61	0.94	0.9	0.59	0.64	0.88	0.57	0.82	0.75	0.68	0.91	0.74	0.88	0.87	0.93	0.5	0.69	0.64	0.45	0.84	1	0.77	0.36	0.68	0.37	0.38	0.91	0.85	0.89	0.75	0.28	0.53	0.74	0.75	0.76	0.74	0.73	0.49
0.29	0.46	0.41	0.22	0.63	0.12	0.57	0.56	0.54	0.18	0.54	0.48	0.25	0.64	0.61	0.14	0.17	0.62	0.08	0.35	0.31	0.2	0.6	0.91	0.84	0.88	0.73	0.51	0.67	0.78	0.59	0.95	0.77	1	0.45	0.68	0.59	0.76	0.72	0.81	0.93	0.93	0.63	0.84	0.82	0.83	0.83	0.82	0.83	0.3
0.04	0.44	0.18	0.05	0.59	0.21	0.28	0.47	0.29	0.05	0.36	0.17	0.23	0.35	0.42	0.01	0.33	0.38	0.39	0.23	0.26	0.27	0.25	0.48	0.48	0.51	0.5	0.31	0.45	0.4	0.57	0.56	0.36	0.45	1	0.25	-0.03	0.2	0.39	0.43	0.52	0.57	0.35	0.24	0.34	0.36	0.7	0.33	0.57	-0.05
0.54	0.44	0.55	0.39	0.49	0.44	0.59	0.6	0.61	0.42	0.72	0.76	0.33	0.67	0.53	0.42	0.34	0.66	0.16	0.52	0.45	0.39	0.63	0.67	0.64	0.67	0.67	0.38	0.62	0.66	0.38	0.7	0.68	0.68	0.25	1	0.27	0.54	0.64	0.71	0.73	0.67	0.5	0.55	0.79	0.69	0.55	0.8	0.65	0.47
-0.08	0.12	0.1	0	0.2	-0.22	0.25	0.16	0.17	-0.08	0.09	0.21	0.09	0.32	0.2	-0.21	-0.23	0.22	-0.2	0	-0.08	-0.12	0.19	0.53	0.5	0.49	0.33	0.45	0.39	0.25	0.18	0.5	0.37	0.59	-0.03	0.27	1	0.6	0.23	0.47	0.5	0.47	0.35	0.67	0.52	0.51	0.37	0.49	0.33	0.27
0	-0.04	0.02	-0.15	0.23	-0.2	0.16	0.1	0.17	-0.09	0.26	0.21	-0.14	0.25	0.12	-0.12	-0.26	0.15	-0.29	-0.08	-0.09	-0.21	0.25	0.67	0.47	0.55	0.33	0.39	0.4	0.5	0.44	0.64	0.38	0.76	0.2	0.54	0.6	1	0.33	0.56	0.6	0.68	0.85	0.73	0.68	0.59	0.51	0.76	0.49	0.16
0.69	0.79	0.77	0.64	0.82	0.5	0.85	0.85	0.83	0.6	0.87	0.67	0.48	0.87	0.89	0.59	0.67	0.89	0.57	0.8	0.71	0.72	0.86	0.66	0.81	0.83	0.9	0.34	0.58	0.69	0.5	0.78	0.91	0.72	0.39	0.64	0.23	0.33	1	0.68	0.85	0.68	0.26	0.47	0.69	0.6	0.7	0.68	0.69	0.47
0.42	0.55	0.53	0.49	0.73	0.25	0.71	0.68	0.71	0.45	0.61	0.64	0.52	0.76	0.65	0.33	0.34	0.66	0.32	0.53	0.51	0.37	0.73	0.81	0.8	0.84	0.8	0.72	0.78	0.59	0.47	0.86	0.85	0.81	0.43	0.71	0.47	0.56	0.68	1	0.84	0.86	0.53	0.63	0.79	0.89	0.76	0.83	0.76	0.41
0.51	0.66	0.61	0.43	0.76	0.29	0.74	0.77	0.73	0.41	0.7	0.63	0.43	0.81	0.79	0.36	0.4	0.82	0.3	0.58	0.55	0.44	0.74	0.92	0.94	0.94	0.89	0.51	0.73	0.79	0.56	0.96	0.89	0.93	0.52	0.73	0.5	0.6	0.85	0.84	1	0.91	0.45	0.71	0.81	0.84	0.85	0.77	0.86	0.44
0.32	0.47	0.4	0.27	0.66	0.17	0.59	0.56	0.6	0.25	0.53	0.49	0.37	0.61	0.61	0.19	0.23	0.59	0.14	0.36	0.38	0.21	0.61	0.93	0.83	0.85	0.74	0.58	0.74	0.76	0.65	0.97	0.75	0.93	0.57	0.67	0.47	0.68	0.68	0.86	0.91	1	0.64	0.74	0.76	0.84	0.86	0.78	0.88	0.28
-0.1	-0.1	-0.09	-0.18	0.21	-0.1	0.08	0.02	0.12	-0.1	0.27	0.14	-0.1	0.13	0.02	-0.14	-0.25	0	-0.21	-0.1	-0.1	-0.2	0.24	0.56	0.32	0.41	0.24	0.42	0.42	0.45	0.51	0.56	0.28	0.63	0.35	0.5	0.35	0.85	0.26	0.53	0.45	0.64	1	0.63	0.57	0.52	0.52	0.73	0.52	0.01
0.14	0.21	0.29	0.08	0.39	-0.03	0.37	0.31	0.35	0.04	0.37	0.39	0.14	0.46	0.36	0.02	-0.07	0.36	-0.15	0.15	0.12	-0.03	0.45	0.71	0.64	0.64	0.5	0.46	0.52	0.58	0.42	0.76	0.53	0.84	0.24	0.55	0.67	0.73	0.47	0.63	0.71	0.74	0.63	1	0.64	0.69	0.57	0.7	0.64	0.2
0.37	0.47	0.47	0.25	0.5	0.32	0.55	0.58	0.53	0.26	0.67	0.63	0.25	0.7	0.56	0.18	0.26	0.65	0.12	0.46	0.31	0.35	0.63	0.78	0.74	0.78	0.69	0.47	0.62	0.62	0.52	0.77	0.74	0.82	0.34	0.79	0.52	0.68	0.69	0.79	0.81	0.76	0.57	0.64	1	0.75	0.67	0.86	0.64	0.5
0.37	0.44	0.42	0.36	0.57	0.22	0.61	0.56	0.62	0.35	0.53	0.55	0.44	0.63	0.6	0.3	0.21	0.61	0.11	0.42	0.45	0.24	0.66	0.89	0.78	0.8	0.7	0.7	0.78	0.63	0.44	0.84	0.75	0.83	0.36	0.69	0.51	0.59	0.6	0.89	0.84	0.84	0.52	0.69	0.75	1	0.73	0.78	0.76	0.49
0.31	0.62	0.4	0.32	0.76	0.31	0.62	0.64	0.61	0.23	0.56	0.44	0.39	0.62	0.71	0.18	0.42	0.62	0.4	0.47	0.43	0.38	0.58	0.83	0.77	0.79	0.76	0.46	0.68	0.66	0.72	0.86	0.76	0.83	0.7	0.55	0.37	0.51	0.7	0.76	0.85	0.86	0.52	0.57	0.67	0.73	1	0.7	0.84	0.15
0.37	0.39	0.42	0.33	0.59	0.26	0.58	0.53	0.56	0.32	0.69	0.58	0.3	0.65	0.52	0.26	0.23	0.54	0.17	0.44	0.34	0.28	0.63	0.73	0.69	0.75	0.71	0.52	0.7	0.66	0.56	0.8	0.74	0.82	0.33	0.8	0.49	0.76	0.68	0.83	0.77	0.78	0.73	0.7	0.86	0.78	0.7	1	0.73	0.41
0.37	0.53	0.39	0.36	0.68	0.21	0.61	0.59	0.62	0.32	0.59	0.48	0.44	0.61	0.64	0.32	0.32	0.64	0.29	0.44	0.5	0.29	0.6	0.83	0.8	0.77	0.77	0.45	0.78	0.86	0.6	0.88	0.73	0.83	0.57	0.65	0.33	0.49	0.69	0.76	0.86	0.88	0.52	0.64	0.64	0.76	0.84	0.73	1	0.22
0.42	0.39	0.51	0.4	0.25	0.22	0.43	0.46	0.43	0.38	0.46	0.43	0.29	0.52	0.43	0.34	0.25	0.56	0.12	0.45	0.39	0.36	0.46	0.39	0.47	0.55	0.45	0.28	0.39	0.24	0.04	0.34	0.49	0.3	-0.05	0.47	0.27	0.16	0.47	0.41	0.44	0.28	0.01	0.2	0.5	0.49	0.15	0.41	0.22	1
0.47	0.64	0.61	0.46	0.75	0.26	0.74	0.73	0.7	0.36	0.66	0.6	0.45	0.78	0.77	0.33	0.37	0.75	0.3	0.56	0.51	0.41	0.74	0.85	0.89	0.89	0.85	0.49	0.7	0.81	0.56	0.94	0.87	0.93	0.43	0.7	0.53	0.57	0.81	0.82	0.95	0.89	0.46	0.81	0.76	0.8	0.82	0.78	0.86	0.36
-0.03	0.36	0.03	0.1	0.49	0.17	0.25	0.38	0.21	0.01	0.15	0	0.25	0.22	0.42	-0.04	0.23	0.31	0.4	0.2	0.25	0.21	0.17	0.43	0.41	0.4	0.4	0.25	0.41	0.36	0.43	0.46	0.31	0.39	0.75	0.07	0.02	0.04	0.28	0.37	0.43	0.47	0.2	0.13	0.14	0.32	0.69	0.17	0.58	-0.19
0.45	0.62	0.57	0.36	0.48	0.5	0.55	0.62	0.58	0.35	0.57	0.53	0.35	0.61	0.63	0.37	0.56	0.68	0.28	0.59	0.45	0.62	0.56	0.49	0.54	0.62	0.53	0.3	0.37	0.53	0.44	0.52	0.62	0.48	0.41	0.5	0.09	0.13	0.65	0.5	0.62	0.5	0.09	0.23	0.59	0.52	0.51	0.41	0.45	0.52
0.39	0.63	0.55	0.39	0.74	0.28	0.68	0.7	0.69	0.33	0.67	0.6	0.41	0.75	0.72	0.27	0.4	0.74	0.26	0.51	0.45	0.4	0.69	0.87	0.85	0.92	0.83	0.52	0.74	0.74	0.62	0.94	0.84	0.92	0.55	0.71	0.47	0.62	0.82	0.87	0.93	0.91	0.54	0.7	0.82	0.81	0.86	0.82	0.8	0.41
0.34	0.29	0.27	0.19	0.46	0.34	0.46	0.4	0.48	0.26	0.59	0.46	0.19	0.46	0.46	0.3	0.24	0.44	0.12	0.37	0.32	0.22	0.59	0.73	0.58	0.59	0.56	0.47	0.57	0.7	0.66	0.72	0.62	0.75	0.35	0.71	0.25	0.64	0.63	0.65	0.71	0.75	0.65	0.57	0.71	0.71	0.69	0.79	0.74	0.23
0.37	0.57	0.46	0.28	0.7	0.14	0.61	0.65	0.59	0.25	0.56	0.47	0.3	0.69	0.7	0.18	0.27	0.72	0.25	0.45	0.41	0.32	0.6	0.9	0.85	0.92	0.8	0.46	0.69	0.75	0.57	0.91	0.79	0.9	0.52	0.66	0.53	0.65	0.77	0.79	0.94	0.9	0.51	0.67	0.79	0.78	0.85	0.75	0.81	0.43
0.43	0.49	0.45	0.43	0.67	0.21	0.67	0.62	0.69	0.41	0.61	0.55	0.45	0.69	0.65	0.38	0.28	0.66	0.24	0.47	0.52	0.31	0.7	0.87	0.81	0.84	0.79	0.65	0.83	0.67	0.47	0.86	0.82	0.83	0.38	0.7	0.48	0.59	0.71	0.9	0.86	0.85	0.53	0.64	0.75	0.92	0.77	0.82	0.8	0.41
0.5	0.71	0.68	0.54	0.83	0.3	0.78	0.83	0.77	0.51	0.74	0.71	0.56	0.86	0.8	0.36	0.46	0.8	0.41	0.63	0.57	0.5	0.76	0.79	0.9	0.91	0.91	0.62	0.74	0.63	0.47	0.88	0.88	0.81	0.53	0.7	0.51	0.48	0.8	0.86	0.9	0.81	0.4	0.65	0.75	0.76	0.8	0.75	0.76	0.44
0.47	0.63	0.54	0.46	0.78	0.3	0.74	0.73	0.76	0.43	0.67	0.58	0.5	0.75	0.79	0.38	0.44	0.76	0.37	0.59	0.59	0.44	0.76	0.89	0.86	0.88	0.86	0.64	0.78	0.67	0.56	0.92	0.88	0.86	0.52	0.63	0.42	0.49	0.8	0.87	0.91	0.87	0.43	0.61	0.73	0.87	0.88	0.74	0.84	0.37
0.33	0.17	0.31	0.27	0.37	-0.02	0.47	0.36	0.45	0.31	0.35	0.47	0.28	0.5	0.35	0.25	-0.06	0.4	-0.06	0.24	0.33	0.02	0.51	0.72	0.64	0.62	0.52	0.6	0.61	0.47	0.11	0.64	0.57	0.67	0.05	0.63	0.56	0.66	0.39	0.74	0.64	0.64	0.5	0.64	0.64	0.86	0.43	0.7	0.53	0.46
0.55	0.68	0.65	0.4	0.49	0.43	0.57	0.67	0.56	0.37	0.66	0.49	0.21	0.69	0.69	0.38	0.54	0.74	0.37	0.66	0.47	0.64	0.6	0.49	0.58	0.65	0.63	0.16	0.28	0.39	0.37	0.5	0.68	0.47	0.21	0.47	0.17	0.19	0.72	0.44	0.63	0.41	-0.01	0.23	0.65	0.46	0.44	0.44	0.33	0.67
0.25	0.15	0.22	0.23	0.41	0.03	0.45	0.31	0.47	0.26	0.32	0.41	0.37	0.42	0.38	0.22	-0.02	0.36	-0.07	0.2	0.3	-0.03	0.49	0.79	0.63	0.62	0.53	0.67	0.72	0.53	0.32	0.74	0.56	0.73	0.2	0.61	0.49	0.62	0.41	0.76	0.67	0.76	0.59	0.65	0.57	0.88	0.59	0.7	0.68	0.27
0.65	0.81	0.71	0.65	0.86	0.51	0.86	0.88	0.85	0.61	0.79	0.72	0.6	0.87	0.89	0.56	0.67	0.88	0.57	0.76	0.73	0.65	0.81	0.78	0.87	0.82	0.94	0.49	0.73	0.68	0.5	0.83	0.92	0.74	0.54	0.68	0.27	0.34	0.85	0.82	0.89	0.77	0.26	0.45	0.69	0.76	0.82	0.68	0.79	0.35
0.29	0.55	0.39	0.25	0.61	0.02	0.54	0.59	0.49	0.18	0.4	0.4	0.24	0.62	0.59	0.13	0.17	0.65	0.2	0.33	0.38	0.24	0.46	0.84	0.81	0.83	0.71	0.37	0.64	0.67	0.35	0.83	0.68	0.8	0.46	0.56	0.55	0.55	0.59	0.75	0.85	0.82	0.37	0.59	0.67	0.76	0.7	0.59	0.73	0.43
0.33	0.54	0.5	0.32	0.69	0.18	0.63	0.65	0.61	0.27	0.63	0.54	0.37	0.7	0.67	0.17	0.26	0.68	0.19	0.44	0.37	0.31	0.65	0.88	0.85	0.93	0.79	0.54	0.73	0.75	0.6	0.94	0.81	0.94	0.52	0.72	0.52	0.68	0.75	0.84	0.93	0.92	0.6	0.75	0.82	0.78	0.86	0.83	0.83	0.41
0.09	0.03	0.05	-0.07	0.24	-0.14	0.19	0.13	0.27	0.04	0.3	0.2	-0.02	0.28	0.2	0.02	-0.15	0.24	-0.23	0.03	0.08	-0.14	0.38	0.69	0.49	0.58	0.37	0.48	0.43	0.45	0.39	0.6	0.44	0.69	0.14	0.46	0.47	0.81	0.42	0.56	0.59	0.63	0.66	0.6	0.69	0.67	0.46	0.68	0.46	0.38
0.68	0.82	0.83	0.7	0.86	0.54	0.88	0.9	0.86	0.65	0.89	0.83	0.63	0.95	0.85	0.56	0.68	0.86	0.58	0.83	0.71	0.71	0.86	0.65	0.85	0.8	0.92	0.43	0.67	0.62	0.45	0.79	0.92	0.7	0.47	0.74	0.31	0.32	0.87	0.79	0.83	0.69	0.29	0.55	0.74	0.66	0.71	0.75	0.71	0.43
0.36	0.6	0.5	0.42	0.68	0.24	0.67	0.63	0.65	0.28	0.56	0.57	0.43	0.71	0.68	0.24	0.32	0.66	0.25	0.5	0.45	0.31	0.67	0.81	0.8	0.79	0.78	0.57	0.64	0.68	0.49	0.88	0.8	0.86	0.4	0.62	0.57	0.54	0.7	0.83	0.85	0.83	0.47	0.73	0.73	0.82	0.8	0.77	0.78	0.3
0.25	0.4	0.35	0.19	0.61	0.07	0.52	0.52	0.55	0.21	0.49	0.48	0.34	0.58	0.56	0.13	0.15	0.57	0.05	0.29	0.31	0.13	0.54	0.92	0.81	0.86	0.7	0.62	0.74	0.76	0.62	0.93	0.71	0.93	0.56	0.68	0.53	0.73	0.63	0.83	0.91	0.96	0.65	0.77	0.76	0.83	0.85	0.78	0.86	0.28
0.49	0.5	0.6	0.49	0.46	0.46	0.57	0.64	0.53	0.54	0.6	0.45	0.37	0.66	0.6	0.5	0.48	0.59	0.43	0.65	0.49	0.56	0.67	0.33	0.53	0.49	0.57	0.33	0.36	0.22	0.17	0.36	0.62	0.33	0.08	0.37	0.14	0.07	0.61	0.45	0.47	0.28	-0.04	0.18	0.47	0.45	0.24	0.41	0.24	0.64
0.24	0.43	0.28	0.42	0.55	0.4	0.41	0.47	0.4	0.32	0.54	0.33	0.45	0.4	0.44	0.29	0.45	0.34	0.5	0.44	0.47	0.42	0.55	0.26	0.37	0.36	0.49	0.33	0.38	0.46	0.52	0.43	0.44	0.33	0.54	0.31	-0.07	0.11	0.44	0.43	0.37	0.4	0.31	0.18	0.36	0.32	0.53	0.47	0.52	0.03
0.59	0.74	0.69	0.6	0.87	0.37	0.82	0.82	0.81	0.54	0.81	0.67	0.53	0.85	0.84	0.48	0.55	0.8	0.52	0.7	0.67	0.54	0.82	0.8	0.89	0.87	0.95	0.5	0.73	0.69	0.57	0.88	0.92	0.81	0.52	0.7	0.39	0.5	0.88	0.83	0.9	0.83	0.45	0.64	0.72	0.74	0.84	0.8	0.82	0.43
0.02	0.3	0.06	0.09	0.49	0.09	0.31	0.37	0.32	-0.02	0.19	0.09	0.28	0.28	0.42	-0.01	0.17	0.32	0.24	0.15	0.28	0.16	0.27	0.59	0.47	0.55	0.42	0.45	0.6	0.43	0.54	0.6	0.42	0.54	0.73	0.25	0.21	0.3	0.34	0.55	0.55	0.65	0.39	0.34	0.36	0.59	0.75	0.39	0.63	0.06
0.14	-0.12	0.01	0.3	-0.26	0.16	-0.09	-0.18	-0.08	0.23	-0.19	-0.1	0.14	-0.27	-0.2	0.3	0.21	-0.25	0.24	0.08	0.19	0.12	-0.16	-0.71	-0.5	-0.66	-0.35	-0.38	-0.45	-0.54	-0.52	-0.67	-0.37	-0.78	-0.43	-0.49	-0.55	-0.79	-0.37	-0.56	-0.66	-0.72	-0.68	-0.65	-0.71	-0.61	-0.59	-0.64	-0.53	-0.24
-0.29	-0.46	-0.42	-0.18	-0.55	-0.1	-0.52	-0.54	-0.5	-0.16	-0.53	-0.5	-0.2	-0.65	-0.56	-0.08	-0.12	-0.63	-0.03	-0.34	-0.27	-0.21	-0.55	-0.89	-0.8	-0.89	-0.7	-0.47	-0.65	-0.72	-0.51	-0.9	-0.73	-0.94	-0.38	-0.74	-0.61	-0.77	-0.68	-0.8	-0.91	-0.87	-0.61	-0.81	-0.88	-0.84	-0.74	-0.83	-0.74	-0.5
-0.12	0.11	-0.04	0.06	-0.09	0.2	-0.19	-0.06	-0.24	-0.05	-0.11	-0.23	-0.05	-0.2	-0.13	-0.06	0.26	-0.2	0.38	0.05	-0.09	0.21	-0.27	-0.65	-0.43	-0.51	-0.23	-0.48	-0.45	-0.46	-0.19	-0.54	-0.33	-0.61	-0.01	-0.49	-0.49	-0.67	-0.26	-0.5	-0.54	-0.59	-0.54	-0.6	-0.52	-0.69	-0.35	-0.52	-0.46	-0.41
0.15	0.01	0.05	0.37	-0.08	0.17	0	-0.08	0.02	0.27	-0.19	-0.04	0.38	-0.16	-0.11	0.28	0.28	-0.18	0.3	0.14	0.23	0.12	-0.13	-0.52	-0.34	-0.49	-0.24	-0.25	-0.21	-0.5	-0.43	-0.52	-0.24	-0.67	-0.2	-0.42	-0.49	-0.72	-0.33	-0.35	-0.52	-0.52	-0.62	-0.66	-0.6	-0.45	-0.41	-0.53	-0.42	-0.15
-0.05	-0.29	-0.22	0.06	-0.44	0.02	-0.28	-0.33	-0.29	0.01	-0.38	-0.24	-0.15	-0.42	-0.37	0.09	0.05	-0.35	0.01	-0.16	-0.08	-0.04	-0.36	-0.71	-0.62	-0.68	-0.49	-0.43	-0.55	-0.47	-0.51	-0.73	-0.48	-0.74	-0.54	-0.45	-0.48	-0.57	-0.48	-0.59	-0.67	-0.74	-0.62	-0.69	-0.64	-0.62	-0.63	-0.62	-0.62	-0.26
-0.12	-0.26	-0.19	-0.08	-0.57	0.11	-0.37	-0.38	-0.36	-0.15	-0.4	-0.23	-0.18	-0.45	-0.41	-0.06	-0.03	-0.34	-0.18	-0.21	-0.17	-0.03	-0.43	-0.63	-0.63	-0.62	-0.59	-0.51	-0.57	-0.46	-0.37	-0.69	-0.56	-0.71	-0.46	-0.35	-0.43	-0.58	-0.52	-0.64	-0.63	-0.68	-0.61	-0.59	-0.53	-0.56	-0.65	-0.66	-0.64	-0.02
-0.39	-0.19	-0.37	-0.33	-0.36	-0.03	-0.41	-0.37	-0.39	-0.4	-0.33	-0.48	-0.3	-0.39	-0.26	-0.34	-0.12	-0.33	-0.14	-0.24	-0.36	-0.08	-0.32	-0.31	-0.41	-0.29	-0.41	-0.16	-0.36	-0.24	0.22	-0.36	-0.34	-0.32	-0.12	-0.43	-0.1	-0.2	-0.28	-0.33	-0.32	-0.32	-0.2	-0.32	-0.19	-0.22	-0.21	-0.25	-0.32	0.05
-0.24	0.01	-0.15	-0.07	-0.15	0.12	-0.27	-0.16	-0.34	-0.19	-0.23	-0.33	-0.16	-0.28	-0.2	-0.2	0.15	-0.29	0.27	-0.08	-0.25	0.08	-0.36	-0.62	-0.46	-0.54	-0.29	-0.48	-0.46	-0.47	-0.14	-0.52	-0.38	-0.55	-0.04	-0.51	-0.37	-0.55	-0.32	-0.48	-0.54	-0.54	-0.43	-0.52	-0.49	-0.66	-0.34	-0.47	-0.47	-0.48
0.03	0.28	0.13	0.11	-0.07	0.3	-0.09	0.09	-0.14	0.02	-0.04	-0.1	-0.03	-0.05	0.01	-0.01	0.36	0.05	0.39	0.18	0.04	0.42	-0.21	-0.52	-0.3	-0.31	-0.16	-0.5	-0.37	-0.4	-0.21	-0.49	-0.23	-0.58	0.01	-0.31	-0.41	-0.7	-0.14	-0.43	-0.39	-0.55	-0.65	-0.59	-0.34	-0.53	-0.33	-0.5	-0.45	0.1
-0.05	-0.31	-0.21	0.04	-0.45	0.03	-0.34	-0.36	-0.31	0.05	-0.37	-0.31	-0.07	-0.47	-0.4	0.14	0.03	-0.45	0.09	-0.13	-0.03	-0.05	-0.36	-0.82	-0.67	-0.8	-0.55	-0.47	-0.59	-0.66	-0.59	-0.82	-0.57	-0.89	-0.47	-0.62	-0.62	-0.81	-0.55	-0.73	-0.8	-0.84	-0.69	-0.73	-0.82	-0.74	-0.74	-0.78	-0.68	-0.32
0.25	-0.14	0.09	0.27	-0.27	0.11	-0.05	-0.15	-0.04	0.29	-0.14	0.06	0.08	-0.14	-0.24	0.36	0.13	-0.19	0.1	0.05	0.16	0.08	-0.12	-0.63	-0.42	-0.55	-0.3	-0.44	-0.44	-0.46	-0.63	-0.59	-0.3	-0.65	-0.59	-0.22	-0.41	-0.53	-0.31	-0.46	-0.55	-0.66	-0.58	-0.5	-0.49	-0.5	-0.66	-0.46	-0.55	-0.06
-0.03	-0.34	-0.23	-0.05	-0.49	0.12	-0.37	-0.4	-0.33	0.05	-0.38	-0.27	-0.12	-0.49	-0.42	0.1	0.06	-0.45	0.03	-0.14	-0.13	-0.05	-0.43	-0.78	-0.71	-0.82	-0.57	-0.43	-0.59	-0.71	-0.47	-0.84	-0.6	-0.91	-0.42	-0.53	-0.65	-0.76	-0.57	-0.7	-0.8	-0.82	-0.64	-0.81	-0.74	-0.72	-0.72	-0.74	-0.72	-0.33
-0.06	0.18	0.02	0.11	0.09	0.15	-0.06	0.09	-0.11	0.04	-0.05	-0.26	0.02	-0.08	0	0.02	0.3	-0.1	0.59	0.15	0.1	0.32	-0.14	-0.51	-0.31	-0.33	-0.11	-0.31	-0.26	-0.46	-0.14	-0.44	-0.18	-0.56	0.2	-0.46	-0.53	-0.66	-0.14	-0.31	-0.41	-0.46	-0.45	-0.65	-0.44	-0.49	-0.23	-0.44	-0.35	-0.18
-0.41	-0.47	-0.55	-0.25	-0.57	-0.09	-0.56	-0.58	-0.51	-0.25	-0.55	-0.55	-0.13	-0.69	-0.59	-0.16	-0.19	-0.65	-0.1	-0.4	-0.3	-0.31	-0.55	-0.71	-0.73	-0.81	-0.68	-0.37	-0.48	-0.63	-0.39	-0.77	-0.71	-0.83	-0.23	-0.7	-0.58	-0.68	-0.67	-0.71	-0.81	-0.72	-0.47	-0.77	-0.78	-0.68	-0.6	-0.74	-0.6	-0.47
-0.21	-0.13	-0.2	-0.09	-0.33	0.06	-0.38	-0.27	-0.41	-0.11	-0.27	-0.32	-0.17	-0.39	-0.37	-0.11	0.04	-0.39	0.2	-0.11	-0.18	0.04	-0.42	-0.8	-0.63	-0.69	-0.46	-0.53	-0.57	-0.63	-0.47	-0.75	-0.55	-0.81	-0.17	-0.57	-0.6	-0.77	-0.47	-0.68	-0.74	-0.8	-0.6	-0.7	-0.68	-0.8	-0.6	-0.69	-0.64	-0.42
-0.13	-0.41	-0.37	-0.12	-0.5	-0.18	-0.41	-0.44	-0.32	-0.02	-0.47	-0.38	-0.13	-0.52	-0.44	0.01	-0.18	-0.4	-0.14	-0.31	-0.08	-0.2	-0.41	-0.55	-0.6	-0.6	-0.57	-0.25	-0.4	-0.55	-0.54	-0.72	-0.55	-0.77	-0.43	-0.49	-0.49	-0.56	-0.56	-0.55	-0.65	-0.67	-0.53	-0.72	-0.65	-0.48	-0.66	-0.7	-0.62	-0.15
-0.29	-0.17	-0.24	-0.23	-0.45	0.07	-0.46	-0.36	-0.5	-0.26	-0.38	-0.42	-0.28	-0.46	-0.41	-0.26	0.02	-0.4	0.07	-0.21	-0.35	0.04	-0.56	-0.77	-0.67	-0.67	-0.58	-0.63	-0.6	-0.63	-0.28	-0.78	-0.61	-0.8	-0.19	-0.56	-0.52	-0.7	-0.52	-0.71	-0.72	-0.77	-0.61	-0.72	-0.6	-0.79	-0.6	-0.7	-0.7	-0.22
-0.28	-0.53	-0.44	-0.2	-0.61	-0.15	-0.55	-0.57	-0.51	-0.15	-0.56	-0.48	-0.21	-0.66	-0.61	-0.08	-0.2	-0.63	-0.12	-0.37	-0.27	-0.29	-0.56	-0.85	-0.8	-0.88	-0.72	-0.45	-0.62	-0.78	-0.62	-0.9	-0.74	-0.94	-0.48	-0.7	-0.57	-0.73	-0.72	-0.78	-0.91	-0.88	-0.6	-0.76	-0.84	-0.8	-0.82	-0.82	-0.79	-0.42
-0.4	-0.07	-0.21	-0.36	-0.29	-0.03	-0.39	-0.2	-0.43	-0.35	-0.22	-0.25	-0.27	-0.28	-0.3	-0.47	-0.09	-0.22	-0.07	-0.22	-0.38	0.02	-0.44	-0.42	-0.36	-0.26	-0.34	-0.2	-0.36	-0.37	-0.09	-0.4	-0.42	-0.43	0.19	-0.28	-0.2	-0.34	-0.34	-0.38	-0.38	-0.39	-0.22	-0.41	-0.19	-0.46	-0.29	-0.37	-0.43	0.04
0.05	0.18	0.12	0.12	-0.08	0.18	-0.08	0.05	-0.16	0.06	-0.16	-0.2	-0.04	-0.08	-0.01	0.07	0.28	-0.03	0.4	0.13	0.08	0.35	-0.26	-0.6	-0.32	-0.39	-0.2	-0.55	-0.44	-0.48	-0.36	-0.55	-0.29	-0.65	-0.12	-0.45	-0.39	-0.76	-0.23	-0.52	-0.45	-0.63	-0.77	-0.61	-0.53	-0.56	-0.46	-0.61	-0.52	0.04
-0.11	-0.4	-0.3	-0.03	-0.4	-0.12	-0.38	-0.4	-0.33	0.01	-0.42	-0.39	-0.13	-0.53	-0.45	0.07	-0.06	-0.49	0.08	-0.25	-0.06	-0.15	-0.43	-0.79	-0.69	-0.74	-0.55	-0.43	-0.56	-0.68	-0.54	-0.79	-0.61	-0.87	-0.37	-0.61	-0.59	-0.68	-0.56	-0.69	-0.79	-0.79	-0.55	-0.75	-0.81	-0.75	-0.68	-0.74	-0.67	-0.35
0.04	-0.15	-0.12	0.13	-0.3	0.23	-0.21	-0.19	-0.2	0.17	-0.24	-0.22	0.05	-0.34	-0.24	0.22	0.21	-0.28	0.26	0.01	0.09	0.13	-0.26	-0.73	-0.55	-0.68	-0.41	-0.41	-0.49	-0.59	-0.49	-0.74	-0.45	-0.84	-0.27	-0.51	-0.7	-0.84	-0.4	-0.62	-0.7	-0.75	-0.69	-0.83	-0.69	-0.67	-0.6	-0.71	-0.6	-0.27
-0.11	-0.28	-0.24	-0.08	-0.41	0.12	-0.35	-0.35	-0.31	0.02	-0.34	-0.28	-0.01	-0.45	-0.38	0.05	0.08	-0.42	0.04	-0.15	-0.13	-0.06	-0.39	-0.69	-0.58	-0.7	-0.51	-0.41	-0.49	-0.57	-0.36	-0.72	-0.56	-0.81	-0.23	-0.51	-0.6	-0.72	-0.48	-0.68	-0.7	-0.68	-0.59	-0.8	-0.64	-0.71	-0.6	-0.68	-0.61	-0.24
-0.08	-0.3	-0.23	-0.03	-0.43	-0.16	-0.34	-0.4	-0.29	0	-0.36	-0.3	-0.1	-0.44	-0.43	0	-0.14	-0.39	-0.02	-0.19	-0.03	-0.09	-0.34	-0.67	-0.59	-0.63	-0.55	-0.4	-0.54	-0.62	-0.6	-0.74	-0.53	-0.82	-0.46	-0.54	-0.48	-0.61	-0.5	-0.65	-0.71	-0.77	-0.58	-0.71	-0.67	-0.67	-0.72	-0.73	-0.7	-0.16
-0.35	-0.62	-0.55	-0.35	-0.54	-0.45	-0.46	-0.62	-0.41	-0.32	-0.58	-0.49	-0.3	-0.62	-0.49	-0.27	-0.53	-0.51	-0.54	-0.57	-0.38	-0.59	-0.49	-0.11	-0.39	-0.4	-0.52	-0.13	-0.17	-0.2	-0.18	-0.33	-0.47	-0.25	-0.42	-0.35	-0.05	0.04	-0.54	-0.32	-0.36	-0.22	-0.02	-0.21	-0.42	-0.16	-0.27	-0.34	-0.21	-0.29
-0.57	-0.31	-0.5	-0.58	-0.49	-0.24	-0.63	-0.47	-0.63	-0.55	-0.51	-0.67	-0.51	-0.59	-0.47	-0.52	-0.27	-0.46	-0.17	-0.48	-0.51	-0.2	-0.66	-0.5	-0.59	-0.43	-0.6	-0.39	-0.5	-0.48	-0.1	-0.59	-0.64	-0.56	0.08	-0.6	-0.35	-0.42	-0.51	-0.6	-0.54	-0.53	-0.31	-0.55	-0.46	-0.52	-0.36	-0.61	-0.53	-0.13
-0.55	-0.46	-0.53	-0.64	-0.51	-0.24	-0.61	-0.59	-0.48	-0.55	-0.43	-0.43	-0.36	-0.57	-0.51	-0.47	-0.34	-0.51	-0.51	-0.54	-0.59	-0.48	-0.53	-0.2	-0.43	-0.39	-0.51	-0.18	-0.26	-0.18	0.2	-0.28	-0.54	-0.24	0.07	-0.31	-0.13	-0.04	-0.42	-0.39	-0.32	-0.17	0.07	-0.2	-0.18	-0.32	-0.17	-0.27	-0.23	-0.3
-0.53	-0.76	-0.68	-0.51	-0.79	-0.43	-0.78	-0.84	-0.73	-0.44	-0.76	-0.68	-0.49	-0.87	-0.84	-0.39	-0.56	-0.85	-0.45	-0.69	-0.57	-0.57	-0.73	-0.78	-0.91	-0.86	-0.92	-0.47	-0.7	-0.69	-0.55	-0.87	-0.89	-0.83	-0.54	-0.66	-0.45	-0.43	-0.83	-0.8	-0.91	-0.78	-0.3	-0.62	-0.8	-0.75	-0.81	-0.75	-0.79	-0.43
-0.71	-0.48	-0.7	-0.67	-0.48	-0.4	-0.64	-0.6	-0.59	-0.7	-0.51	-0.61	-0.46	-0.62	-0.5	-0.66	-0.5	-0.49	-0.51	-0.64	-0.68	-0.58	-0.59	-0.09	-0.36	-0.3	-0.47	-0.21	-0.18	-0.1	0.17	-0.22	-0.49	-0.08	0.01	-0.38	0.03	0.1	-0.44	-0.31	-0.27	-0.13	0.1	-0.09	-0.15	-0.25	-0.03	-0.2	-0.1	-0.48
-0.48	-0.81	-0.64	-0.48	-0.8	-0.41	-0.76	-0.82	-0.69	-0.4	-0.71	-0.56	-0.43	-0.82	-0.85	-0.33	-0.56	-0.82	-0.5	-0.66	-0.54	-0.59	-0.7	-0.8	-0.87	-0.88	-0.89	-0.39	-0.68	-0.66	-0.59	-0.85	-0.88	-0.82	-0.54	-0.6	-0.41	-0.41	-0.84	-0.78	-0.9	-0.78	-0.28	-0.54	-0.75	-0.76	-0.85	-0.7	-0.76	-0.46
-0.65	-0.87	-0.71	-0.65	-0.85	-0.57	-0.84	-0.89	-0.81	-0.59	-0.81	-0.63	-0.55	-0.84	-0.89	-0.56	-0.76	-0.89	-0.72	-0.81	-0.75	-0.78	-0.76	-0.63	-0.79	-0.75	-0.9	-0.27	-0.59	-0.61	-0.5	-0.7	-0.86	-0.59	-0.55	-0.58	-0.13	-0.18	-0.9	-0.64	-0.79	-0.61	-0.13	-0.26	-0.6	-0.55	-0.76	-0.56	-0.68	-0.38
-0.73	-0.65	-0.72	-0.78	-0.75	-0.41	-0.83	-0.75	-0.8	-0.74	-0.65	-0.72	-0.66	-0.77	-0.75	-0.67	-0.58	-0.74	-0.57	-0.74	-0.82	-0.54	-0.75	-0.52	-0.73	-0.57	-0.79	-0.39	-0.54	-0.4	-0.1	-0.6	-0.75	-0.47	-0.2	-0.52	-0.23	-0.1	-0.64	-0.6	-0.61	-0.48	-0.03	-0.39	-0.37	-0.54	-0.48	-0.45	-0.54	-0.32
-0.6	-0.83	-0.69	-0.62	-0.77	-0.62	-0.73	-0.83	-0.71	-0.57	-0.77	-0.58	-0.49	-0.76	-0.75	-0.54	-0.79	-0.78	-0.77	-0.79	-0.72	-0.83	-0.68	-0.34	-0.59	-0.57	-0.76	-0.16	-0.37	-0.41	-0.34	-0.49	-0.7	-0.34	-0.54	-0.44	0.05	0.01	-0.79	-0.45	-0.56	-0.36	0	-0.07	-0.46	-0.3	-0.53	-0.4	-0.43	-0.31
-0.56	-0.81	-0.66	-0.53	-0.84	-0.49	-0.79	-0.86	-0.78	-0.48	-0.79	-0.62	-0.46	-0.84	-0.86	-0.47	-0.64	-0.85	-0.58	-0.73	-0.64	-0.67	-0.76	-0.74	-0.83	-0.84	-0.91	-0.43	-0.65	-0.66	-0.61	-0.83	-0.89	-0.75	-0.6	-0.65	-0.32	-0.4	-0.89	-0.76	-0.89	-0.75	-0.32	-0.47	-0.74	-0.72	-0.84	-0.72	-0.75	-0.42
-0.54	-0.4	-0.47	-0.61	-0.69	-0.13	-0.65	-0.6	-0.64	-0.58	-0.47	-0.5	-0.5	-0.59	-0.58	-0.54	-0.34	-0.53	-0.45	-0.5	-0.65	-0.28	-0.61	-0.5	-0.59	-0.54	-0.69	-0.44	-0.56	-0.39	-0.05	-0.59	-0.65	-0.49	-0.17	-0.46	-0.18	-0.26	-0.53	-0.63	-0.54	-0.5	-0.18	-0.36	-0.29	-0.55	-0.47	-0.5	-0.53	-0.12
-0.52	-0.81	-0.68	-0.56	-0.77	-0.51	-0.74	-0.81	-0.76	-0.48	-0.75	-0.66	-0.59	-0.81	-0.82	-0.44	-0.68	-0.81	-0.49	-0.7	-0.59	-0.62	-0.71	-0.67	-0.79	-0.75	-0.85	-0.43	-0.68	-0.56	-0.54	-0.76	-0.82	-0.67	-0.56	-0.55	-0.31	-0.21	-0.79	-0.72	-0.79	-0.69	-0.16	-0.47	-0.65	-0.64	-0.74	-0.6	-0.68	-0.36
-0.48	-0.64	-0.54	-0.44	-0.82	-0.33	-0.73	-0.72	-0.72	-0.39	-0.67	-0.53	-0.4	-0.75	-0.78	-0.35	-0.46	-0.73	-0.42	-0.57	-0.54	-0.45	-0.72	-0.84	-0.86	-0.83	-0.86	-0.44	-0.67	-0.67	-0.63	-0.89	-0.86	-0.86	-0.51	-0.63	-0.44	-0.6	-0.8	-0.81	-0.9	-0.85	-0.48	-0.66	-0.75	-0.75	-0.88	-0.79	-0.8	-0.27
-0.64	-0.67	-0.66	-0.67	-0.83	-0.39	-0.83	-0.78	-0.8	-0.61	-0.71	-0.64	-0.61	-0.8	-0.79	-0.52	-0.53	-0.73	-0.52	-0.68	-0.71	-0.54	-0.81	-0.74	-0.83	-0.8	-0.86	-0.45	-0.69	-0.65	-0.48	-0.81	-0.87	-0.71	-0.41	-0.67	-0.31	-0.46	-0.78	-0.81	-0.83	-0.79	-0.39	-0.51	-0.66	-0.73	-0.75	-0.75	-0.74	-0.47
-0.46	-0.78	-0.65	-0.52	-0.75	-0.44	-0.69	-0.81	-0.65	-0.44	-0.69	-0.52	-0.45	-0.79	-0.8	-0.39	-0.66	-0.79	-0.59	-0.69	-0.53	-0.68	-0.64	-0.5	-0.69	-0.7	-0.8	-0.38	-0.55	-0.43	-0.47	-0.63	-0.77	-0.55	-0.45	-0.41	-0.32	-0.12	-0.75	-0.64	-0.69	-0.53	-0.02	-0.36	-0.59	-0.53	-0.59	-0.54	-0.53	-0.43
-0.5	-0.77	-0.66	-0.49	-0.81	-0.41	-0.77	-0.83	-0.73	-0.43	-0.78	-0.64	-0.48	-0.86	-0.83	-0.38	-0.53	-0.85	-0.44	-0.67	-0.57	-0.56	-0.74	-0.82	-0.91	-0.9	-0.92	-0.44	-0.74	-0.74	-0.58	-0.91	-0.89	-0.86	-0.57	-0.69	-0.43	-0.46	-0.87	-0.81	-0.94	-0.82	-0.35	-0.64	-0.8	-0.77	-0.83	-0.77	-0.82	-0.43
-0.63	-0.59	-0.64	-0.6	-0.64	-0.49	-0.76	-0.7	-0.67	-0.6	-0.73	-0.71	-0.51	-0.71	-0.69	-0.46	-0.47	-0.67	-0.45	-0.69	-0.62	-0.57	-0.74	-0.56	-0.68	-0.64	-0.71	-0.35	-0.51	-0.52	-0.33	-0.61	-0.73	-0.55	-0.2	-0.69	-0.3	-0.33	-0.69	-0.58	-0.65	-0.56	-0.3	-0.44	-0.63	-0.52	-0.55	-0.65	-0.56	-0.46
-0.35	-0.64	-0.49	-0.37	-0.69	-0.32	-0.62	-0.68	-0.64	-0.38	-0.61	-0.5	-0.5	-0.69	-0.71	-0.27	-0.44	-0.7	-0.35	-0.51	-0.43	-0.42	-0.62	-0.77	-0.79	-0.78	-0.8	-0.52	-0.72	-0.6	-0.59	-0.8	-0.76	-0.74	-0.58	-0.52	-0.37	-0.36	-0.72	-0.77	-0.82	-0.78	-0.33	-0.47	-0.7	-0.7	-0.79	-0.63	-0.75	-0.25
-0.59	-0.85	-0.69	-0.64	-0.89	-0.53	-0.82	-0.88	-0.8	-0.55	-0.82	-0.63	-0.55	-0.84	-0.87	-0.49	-0.7	-0.83	-0.69	-0.75	-0.7	-0.73	-0.78	-0.67	-0.78	-0.79	-0.89	-0.35	-0.64	-0.6	-0.59	-0.77	-0.89	-0.67	-0.57	-0.63	-0.23	-0.31	-0.85	-0.75	-0.81	-0.68	-0.26	-0.38	-0.67	-0.65	-0.81	-0.68	-0.7	-0.35
-0.53	-0.77	-0.64	-0.55	-0.85	-0.41	-0.79	-0.83	-0.76	-0.45	-0.76	-0.63	-0.5	-0.85	-0.83	-0.42	-0.57	-0.81	-0.53	-0.68	-0.63	-0.58	-0.78	-0.8	-0.87	-0.87	-0.91	-0.47	-0.71	-0.74	-0.64	-0.89	-0.91	-0.82	-0.59	-0.67	-0.36	-0.47	-0.85	-0.84	-0.91	-0.83	-0.41	-0.58	-0.78	-0.77	-0.86	-0.78	-0.83	-0.37
-0.82	-0.73	-0.8	-0.81	-0.7	-0.52	-0.84	-0.8	-0.78	-0.8	-0.68	-0.7	-0.63	-0.8	-0.75	-0.73	-0.69	-0.75	-0.66	-0.84	-0.82	-0.71	-0.74	-0.39	-0.64	-0.53	-0.74	-0.23	-0.44	-0.3	0.01	-0.44	-0.74	-0.3	-0.14	-0.48	-0.01	0.05	-0.67	-0.51	-0.52	-0.34	0.14	-0.13	-0.36	-0.45	-0.34	-0.38	-0.37	-0.52
-0.52	-0.78	-0.67	-0.46	-0.81	-0.47	-0.76	-0.82	-0.74	-0.43	-0.75	-0.66	-0.45	-0.83	-0.83	-0.38	-0.6	-0.86	-0.46	-0.66	-0.56	-0.62	-0.71	-0.73	-0.84	-0.85	-0.88	-0.41	-0.61	-0.69	-0.58	-0.86	-0.85	-0.8	-0.6	-0.67	-0.37	-0.41	-0.87	-0.75	-0.89	-0.77	-0.32	-0.56	-0.75	-0.67	-0.81	-0.7	-0.74	-0.36
-0.5	-0.62	-0.56	-0.45	-0.71	-0.23	-0.69	-0.69	-0.64	-0.37	-0.63	-0.57	-0.32	-0.77	-0.68	-0.33	-0.34	-0.72	-0.35	-0.56	-0.51	-0.45	-0.67	-0.75	-0.78	-0.84	-0.77	-0.38	-0.6	-0.64	-0.41	-0.8	-0.83	-0.79	-0.31	-0.7	-0.46	-0.57	-0.73	-0.82	-0.83	-0.74	-0.43	-0.66	-0.76	-0.78	-0.7	-0.78	-0.69	-0.5
-0.51	-0.82	-0.67	-0.51	-0.8	-0.42	-0.76	-0.84	-0.73	-0.44	-0.77	-0.61	-0.47	-0.82	-0.83	-0.36	-0.57	-0.86	-0.49	-0.66	-0.58	-0.61	-0.69	-0.78	-0.85	-0.9	-0.9	-0.38	-0.72	-0.69	-0.58	-0.84	-0.86	-0.78	-0.59	-0.67	-0.34	-0.4	-0.86	-0.77	-0.89	-0.77	-0.29	-0.5	-0.76	-0.73	-0.82	-0.72	-0.76	-0.51
-0.49	-0.56	-0.52	-0.45	-0.72	-0.26	-0.71	-0.67	-0.68	-0.42	-0.69	-0.59	-0.44	-0.72	-0.71	-0.34	-0.33	-0.69	-0.28	-0.52	-0.53	-0.38	-0.72	-0.86	-0.86	-0.86	-0.82	-0.47	-0.74	-0.78	-0.59	-0.89	-0.83	-0.87	-0.41	-0.74	-0.51	-0.69	-0.77	-0.81	-0.91	-0.87	-0.58	-0.71	-0.81	-0.81	-0.81	-0.87	-0.84	-0.45
-0.46	-0.63	-0.58	-0.38	-0.79	-0.34	-0.71	-0.7	-0.71	-0.35	-0.7	-0.56	-0.36	-0.76	-0.75	-0.33	-0.46	-0.71	-0.37	-0.56	-0.47	-0.47	-0.72	-0.79	-0.82	-0.82	-0.82	-0.43	-0.61	-0.69	-0.68	-0.9	-0.85	-0.87	-0.52	-0.66	-0.42	-0.61	-0.83	-0.78	-0.89	-0.84	-0.53	-0.69	-0.77	-0.73	-0.85	-0.8	-0.77	-0.28
-0.57	-0.76	-0.66	-0.6	-0.71	-0.63	-0.7	-0.79	-0.67	-0.57	-0.76	-0.53	-0.5	-0.7	-0.77	-0.51	-0.76	-0.72	-0.75	-0.8	-0.67	-0.78	-0.69	-0.37	-0.58	-0.53	-0.75	-0.3	-0.39	-0.38	-0.43	-0.45	-0.67	-0.32	-0.54	-0.37	0.09	0.07	-0.75	-0.46	-0.53	-0.38	-0.02	-0.07	-0.44	-0.31	-0.56	-0.39	-0.46	-0.25
-0.68	-0.81	-0.72	-0.72	-0.8	-0.61	-0.85	-0.81	-0.82	-0.64	-0.77	-0.68	-0.61	-0.79	-0.78	-0.62	-0.74	-0.78	-0.65	-0.78	-0.74	-0.75	-0.76	-0.52	-0.69	-0.63	-0.78	-0.24	-0.51	-0.5	-0.35	-0.63	-0.81	-0.51	-0.4	-0.56	-0.14	-0.18	-0.8	-0.59	-0.66	-0.53	-0.12	-0.26	-0.51	-0.48	-0.63	-0.53	-0.53	-0.3
-0.6	-0.83	-0.7	-0.61	-0.84	-0.49	-0.84	-0.87	-0.83	-0.53	-0.81	-0.68	-0.54	-0.87	-0.88	-0.5	-0.65	-0.89	-0.55	-0.75	-0.69	-0.68	-0.8	-0.79	-0.87	-0.87	-0.91	-0.41	-0.71	-0.69	-0.57	-0.84	-0.93	-0.77	-0.5	-0.7	-0.35	-0.39	-0.89	-0.8	-0.9	-0.76	-0.29	-0.49	-0.76	-0.75	-0.84	-0.73	-0.78	-0.48
-0.5	-0.8	-0.67	-0.5	-0.7	-0.4	-0.7	-0.82	-0.64	-0.4	-0.63	-0.56	-0.41	-0.77	-0.82	-0.34	-0.58	-0.85	-0.5	-0.68	-0.54	-0.63	-0.59	-0.57	-0.74	-0.73	-0.8	-0.28	-0.48	-0.53	-0.34	-0.66	-0.75	-0.61	-0.42	-0.48	-0.34	-0.16	-0.72	-0.61	-0.74	-0.55	-0.03	-0.41	-0.59	-0.56	-0.64	-0.5	-0.6	-0.44
-0.51	-0.77	-0.62	-0.53	-0.79	-0.46	-0.75	-0.8	-0.76	-0.44	-0.78	-0.61	-0.47	-0.79	-0.8	-0.42	-0.57	-0.82	-0.49	-0.66	-0.62	-0.59	-0.76	-0.79	-0.84	-0.83	-0.88	-0.41	-0.69	-0.68	-0.63	-0.85	-0.87	-0.78	-0.53	-0.67	-0.37	-0.45	-0.83	-0.8	-0.88	-0.79	-0.36	-0.56	-0.76	-0.74	-0.84	-0.74	-0.79	-0.38
-0.67	-0.71	-0.73	-0.71	-0.58	-0.38	-0.73	-0.74	-0.65	-0.61	-0.58	-0.66	-0.49	-0.76	-0.64	-0.54	-0.53	-0.72	-0.53	-0.73	-0.67	-0.64	-0.61	-0.35	-0.6	-0.54	-0.66	-0.15	-0.38	-0.28	0.12	-0.39	-0.67	-0.31	-0.03	-0.49	-0.19	-0.02	-0.56	-0.52	-0.49	-0.27	0.17	-0.19	-0.43	-0.45	-0.3	-0.38	-0.31	-0.58
-0.53	-0.54	-0.6	-0.64	-0.67	-0.35	-0.68	-0.62	-0.62	-0.5	-0.54	-0.59	-0.47	-0.67	-0.59	-0.5	-0.5	-0.54	-0.51	-0.6	-0.6	-0.43	-0.65	-0.35	-0.57	-0.42	-0.67	-0.32	-0.39	-0.32	-0.11	-0.54	-0.65	-0.45	-0.16	-0.41	-0.26	-0.15	-0.56	-0.57	-0.48	-0.43	-0.14	-0.47	-0.34	-0.41	-0.39	-0.47	-0.44	-0.1
-0.38	-0.73	-0.54	-0.4	-0.71	-0.38	-0.62	-0.72	-0.65	-0.35	-0.66	-0.54	-0.48	-0.71	-0.75	-0.3	-0.56	-0.75	-0.38	-0.55	-0.47	-0.47	-0.63	-0.73	-0.78	-0.79	-0.82	-0.48	-0.66	-0.64	-0.62	-0.8	-0.76	-0.73	-0.64	-0.53	-0.31	-0.32	-0.76	-0.72	-0.82	-0.76	-0.27	-0.47	-0.7	-0.66	-0.79	-0.62	-0.73	-0.34
-0.61	-0.88	-0.71	-0.66	-0.85	-0.56	-0.83	-0.88	-0.8	-0.56	-0.78	-0.62	-0.6	-0.84	-0.9	-0.52	-0.74	-0.86	-0.69	-0.8	-0.72	-0.74	-0.76	-0.67	-0.81	-0.77	-0.9	-0.3	-0.65	-0.64	-0.55	-0.74	-0.87	-0.63	-0.56	-0.57	-0.16	-0.19	-0.87	-0.68	-0.81	-0.66	-0.14	-0.31	-0.6	-0.6	-0.81	-0.59	-0.73	-0.37
-0.31	-0.57	-0.46	-0.37	-0.7	-0.19	-0.66	-0.63	-0.65	-0.31	-0.57	-0.51	-0.49	-0.7	-0.68	-0.2	-0.29	-0.66	-0.24	-0.46	-0.4	-0.29	-0.64	-0.87	-0.87	-0.85	-0.81	-0.64	-0.78	-0.63	-0.52	-0.89	-0.81	-0.87	-0.51	-0.57	-0.59	-0.58	-0.71	-0.85	-0.87	-0.86	-0.5	-0.67	-0.73	-0.82	-0.85	-0.76	-0.79	-0.31
-0.56	-0.83	-0.71	-0.57	-0.84	-0.47	-0.77	-0.86	-0.77	-0.49	-0.76	-0.64	-0.52	-0.85	-0.86	-0.47	-0.7	-0.86	-0.58	-0.73	-0.64	-0.64	-0.73	-0.7	-0.83	-0.81	-0.91	-0.39	-0.68	-0.62	-0.57	-0.8	-0.87	-0.71	-0.58	-0.6	-0.29	-0.26	-0.84	-0.76	-0.84	-0.73	-0.19	-0.46	-0.7	-0.68	-0.78	-0.66	-0.73	-0.45
-0.3	-0.73	-0.49	-0.38	-0.72	-0.41	-0.6	-0.72	-0.54	-0.31	-0.6	-0.37	-0.41	-0.65	-0.76	-0.17	-0.5	-0.71	-0.54	-0.59	-0.44	-0.57	-0.58	-0.66	-0.73	-0.75	-0.75	-0.37	-0.58	-0.54	-0.62	-0.7	-0.71	-0.62	-0.65	-0.4	-0.27	-0.23	-0.72	-0.61	-0.75	-0.66	-0.24	-0.32	-0.58	-0.53	-0.77	-0.51	-0.64	-0.32
-0.74	-0.61	-0.74	-0.83	-0.62	-0.54	-0.76	-0.71	-0.74	-0.8	-0.62	-0.66	-0.66	-0.69	-0.61	-0.73	-0.67	-0.59	-0.66	-0.76	-0.8	-0.69	-0.71	-0.25	-0.47	-0.42	-0.59	-0.24	-0.38	-0.23	-0.06	-0.34	-0.64	-0.17	-0.15	-0.45	0.14	0.09	-0.53	-0.5	-0.39	-0.29	0.06	0.02	-0.27	-0.35	-0.26	-0.3	-0.29	-0.48
-0.59	-0.53	-0.53	-0.42	-0.66	-0.34	-0.62	-0.62	-0.67	-0.46	-0.61	-0.53	-0.36	-0.62	-0.67	-0.49	-0.46	-0.69	-0.38	-0.57	-0.63	-0.41	-0.66	-0.69	-0.68	-0.65	-0.72	-0.23	-0.52	-0.66	-0.36	-0.7	-0.68	-0.64	-0.39	-0.64	0.04	-0.34	-0.74	-0.59	-0.73	-0.65	-0.29	-0.43	-0.53	-0.56	-0.66	-0.53	-0.68	-0.18
-0.47	-0.76	-0.58	-0.56	-0.62	-0.61	-0.61	-0.68	-0.57	-0.48	-0.61	-0.39	-0.54	-0.59	-0.75	-0.41	-0.73	-0.65	-0.69	-0.72	-0.56	-0.72	-0.55	-0.32	-0.53	-0.43	-0.63	-0.11	-0.37	-0.3	-0.46	-0.37	-0.58	-0.26	-0.46	-0.19	-0.01	0.18	-0.63	-0.31	-0.46	-0.31	0.13	0.01	-0.31	-0.22	-0.51	-0.24	-0.41	-0.23
-0.65	-0.76	-0.76	-0.69	-0.76	-0.47	-0.81	-0.77	-0.75	-0.54	-0.7	-0.73	-0.53	-0.82	-0.78	-0.51	-0.62	-0.73	-0.53	-0.74	-0.68	-0.6	-0.77	-0.59	-0.75	-0.67	-0.79	-0.31	-0.46	-0.54	-0.36	-0.71	-0.82	-0.63	-0.3	-0.6	-0.32	-0.26	-0.72	-0.65	-0.71	-0.63	-0.19	-0.51	-0.59	-0.57	-0.61	-0.59	-0.58	-0.43
-0.54	-0.69	-0.65	-0.49	-0.71	-0.35	-0.74	-0.77	-0.7	-0.43	-0.72	-0.68	-0.39	-0.84	-0.77	-0.37	-0.43	-0.82	-0.38	-0.65	-0.54	-0.52	-0.76	-0.77	-0.83	-0.85	-0.84	-0.46	-0.6	-0.71	-0.42	-0.82	-0.89	-0.8	-0.32	-0.79	-0.45	-0.49	-0.83	-0.77	-0.88	-0.76	-0.37	-0.56	-0.81	-0.72	-0.7	-0.75	-0.71	-0.52
0.63	0.43	0.51	0.72	0.31	0.52	0.45	0.43	0.49	0.66	0.32	0.34	0.52	0.31	0.4	0.71	0.7	0.35	0.64	0.61	0.71	0.61	0.38	-0.26	0.04	-0.1	0.23	-0.12	-0.09	-0.18	-0.2	-0.19	0.22	-0.37	-0.08	-0.07	-0.44	-0.62	0.2	-0.09	-0.1	-0.28	-0.59	-0.45	-0.27	-0.18	-0.13	-0.26	-0.14	0.17
0.49	0.25	0.34	0.55	0.13	0.38	0.25	0.22	0.23	0.46	0.16	0.12	0.23	0.12	0.2	0.58	0.54	0.14	0.6	0.45	0.52	0.49	0.17	-0.47	-0.19	-0.31	0.04	-0.34	-0.3	-0.3	-0.3	-0.38	0.01	-0.53	-0.25	-0.24	-0.48	-0.67	0.05	-0.31	-0.31	-0.49	-0.66	-0.52	-0.43	-0.38	-0.34	-0.38	-0.32	0.06
0.26	0.11	0.17	0.43	0.03	0.19	0.15	0.11	0.24	0.41	0.04	0.16	0.54	0.04	0.04	0.45	0.31	0.05	0.25	0.21	0.38	0.19	0.11	-0.24	-0.09	-0.18	-0.01	0.02	0.17	-0.19	-0.34	-0.26	-0.02	-0.43	-0.08	-0.09	-0.37	-0.58	-0.07	-0.09	-0.23	-0.24	-0.49	-0.49	-0.33	-0.14	-0.26	-0.31	-0.16	0.11
0.46	0.28	0.33	0.55	0.06	0.48	0.24	0.22	0.21	0.49	0.13	0.18	0.32	0.1	0.19	0.55	0.56	0.15	0.53	0.46	0.47	0.5	0.11	-0.45	-0.21	-0.33	-0.01	-0.36	-0.22	-0.3	-0.32	-0.42	-0.02	-0.56	-0.27	-0.17	-0.51	-0.74	-0.02	-0.31	-0.33	-0.5	-0.73	-0.6	-0.43	-0.36	-0.35	-0.41	-0.32	0.09
0.63	0.29	0.56	0.62	0.19	0.35	0.43	0.29	0.4	0.68	0.35	0.41	0.49	0.28	0.27	0.56	0.43	0.24	0.38	0.5	0.53	0.45	0.28	-0.18	0.07	-0.05	0.19	-0.15	0.03	-0.2	-0.29	-0.18	0.14	-0.32	-0.18	0.04	-0.33	-0.41	0.15	-0.1	-0.1	-0.26	-0.4	-0.29	-0.2	-0.15	-0.2	-0.15	-0.17	0.23
0.12	0.35	0.21	0.29	0.04	0.42	0.05	0.18	0	0.19	0.1	0.05	0.16	0.04	0.08	0.17	0.52	0.07	0.54	0.31	0.19	0.54	-0.04	-0.57	-0.31	-0.33	-0.09	-0.39	-0.3	-0.31	-0.16	-0.44	-0.13	-0.57	0.05	-0.24	-0.53	-0.75	-0.07	-0.33	-0.38	-0.51	-0.58	-0.61	-0.32	-0.49	-0.28	-0.41	-0.36	-0.01
0.5	0.12	0.34	0.58	0.04	0.35	0.24	0.15	0.29	0.61	0.15	0.25	0.43	0.08	0.1	0.66	0.46	0.06	0.39	0.4	0.5	0.35	0.18	-0.47	-0.19	-0.37	-0.03	-0.19	-0.22	-0.34	-0.44	-0.41	-0.04	-0.57	-0.33	-0.2	-0.49	-0.68	-0.06	-0.3	-0.36	-0.49	-0.61	-0.51	-0.47	-0.37	-0.42	-0.4	-0.32	-0.02
0.51	0.33	0.45	0.56	0.11	0.44	0.29	0.31	0.26	0.51	0.23	0.24	0.26	0.21	0.22	0.57	0.56	0.22	0.55	0.48	0.51	0.57	0.19	-0.45	-0.13	-0.24	0.06	-0.39	-0.27	-0.25	-0.35	-0.37	0.04	-0.5	-0.25	-0.09	-0.5	-0.66	0.07	-0.28	-0.26	-0.47	-0.68	-0.52	-0.32	-0.35	-0.37	-0.37	-0.33	0.18
0.08	0.34	0.21	0.31	0.18	0.29	0.11	0.2	0.01	0.14	0.13	-0.01	0.15	0.09	0.11	0.11	0.41	0	0.59	0.27	0.15	0.37	0.01	-0.42	-0.15	-0.26	0.06	-0.4	-0.18	-0.28	-0.07	-0.27	-0.03	-0.37	0.11	-0.28	-0.35	-0.5	-0.01	-0.21	-0.28	-0.34	-0.36	-0.37	-0.28	-0.43	-0.12	-0.23	-0.22	-0.24
0.43	0.17	0.31	0.51	-0.04	0.35	0.17	0.1	0.16	0.47	0.12	0.19	0.27	0.06	0.03	0.51	0.42	0.04	0.39	0.33	0.39	0.39	0.09	-0.53	-0.26	-0.39	-0.08	-0.46	-0.3	-0.32	-0.45	-0.48	-0.09	-0.59	-0.41	-0.15	-0.5	-0.62	-0.07	-0.37	-0.4	-0.57	-0.63	-0.54	-0.4	-0.44	-0.47	-0.38	-0.41	0.05
0.48	0.62	0.57	0.54	0.37	0.51	0.42	0.57	0.35	0.48	0.36	0.32	0.32	0.43	0.47	0.42	0.67	0.48	0.71	0.62	0.53	0.77	0.28	-0.21	0.11	0.08	0.31	-0.2	-0.05	-0.13	-0.16	-0.11	0.24	-0.28	0.12	0.03	-0.35	-0.6	0.27	-0.02	0.01	-0.23	-0.59	-0.42	-0.08	-0.14	-0.07	-0.2	-0.13	0.31
0.27	0.37	0.28	0.26	0.08	0.36	0.09	0.21	0.03	0.17	0.06	-0.03	0.02	0.08	0.18	0.24	0.5	0.15	0.53	0.33	0.23	0.55	-0.06	-0.48	-0.23	-0.25	-0.06	-0.56	-0.37	-0.31	-0.17	-0.39	-0.08	-0.49	-0.05	-0.28	-0.47	-0.68	-0.01	-0.37	-0.29	-0.48	-0.71	-0.56	-0.34	-0.44	-0.28	-0.45	-0.38	0.08
0.51	0.29	0.37	0.63	0.17	0.44	0.33	0.25	0.33	0.67	0.2	0.25	0.53	0.17	0.23	0.62	0.56	0.17	0.53	0.5	0.54	0.48	0.24	-0.36	-0.09	-0.25	0.07	-0.13	-0.08	-0.31	-0.36	-0.34	0.07	-0.5	-0.21	-0.2	-0.49	-0.71	0.04	-0.18	-0.28	-0.41	-0.63	-0.56	-0.4	-0.27	-0.29	-0.35	-0.26	0.06
0.35	0.35	0.35	0.46	0.14	0.37	0.2	0.27	0.13	0.41	0.12	0.06	0.22	0.14	0.21	0.39	0.53	0.17	0.63	0.42	0.39	0.57	0.08	-0.52	-0.18	-0.27	0.01	-0.39	-0.31	-0.37	-0.34	-0.44	-0.03	-0.58	-0.15	-0.3	-0.47	-0.75	0.01	-0.35	-0.34	-0.54	-0.73	-0.62	-0.42	-0.45	-0.37	-0.45	-0.41	0.13
0.27	0.39	0.32	0.39	0.18	0.38	0.18	0.3	0.1	0.31	0.16	0.07	0.2	0.16	0.21	0.25	0.49	0.16	0.66	0.43	0.32	0.55	0.06	-0.44	-0.14	-0.21	0.06	-0.36	-0.22	-0.38	-0.25	-0.38	0	-0.51	0	-0.22	-0.42	-0.67	0.02	-0.27	-0.29	-0.47	-0.6	-0.56	-0.31	-0.42	-0.22	-0.35	-0.33	0.11
0.16	0.32	0.2	0.35	0.22	0.31	0.13	0.24	0.08	0.28	0.06	-0.06	0.23	0.07	0.16	0.23	0.48	0.05	0.73	0.34	0.32	0.49	0.02	-0.5	-0.22	-0.28	0.01	-0.31	-0.22	-0.44	-0.23	-0.4	-0.06	-0.56	0.11	-0.37	-0.5	-0.75	-0.04	-0.28	-0.36	-0.47	-0.57	-0.62	-0.45	-0.46	-0.19	-0.43	-0.33	-0.12
-0.48	-0.14	-0.42	-0.46	-0.09	-0.25	-0.29	-0.19	-0.33	-0.53	-0.32	-0.39	-0.31	-0.22	-0.1	-0.52	-0.35	-0.12	-0.24	-0.34	-0.42	-0.35	-0.27	0.21	0.01	0.08	-0.05	0.1	0	0.13	0.15	0.17	-0.11	0.26	0.19	-0.09	0.22	0.23	-0.09	0.09	0.11	0.2	0.23	0.18	0.08	0.14	0.26	0.08	0.17	-0.33
-0.28	-0.35	-0.24	-0.39	-0.2	-0.49	-0.22	-0.26	-0.26	-0.32	-0.24	-0.11	-0.39	-0.09	-0.33	-0.35	-0.55	-0.22	-0.48	-0.42	-0.42	-0.48	-0.2	0.11	-0.01	0.08	-0.13	0.07	-0.03	-0.03	-0.24	0.09	-0.09	0.25	-0.26	0.14	0.45	0.56	-0.13	0.11	0.04	0.09	0.37	0.4	0.21	0.17	-0.11	0.25	-0.09	0.06
-0.5	-0.67	-0.56	-0.57	-0.5	-0.56	-0.52	-0.58	-0.52	-0.5	-0.53	-0.36	-0.46	-0.5	-0.6	-0.52	-0.81	-0.55	-0.66	-0.65	-0.55	-0.73	-0.4	-0.04	-0.29	-0.21	-0.46	-0.01	-0.24	-0.03	-0.23	-0.12	-0.43	0.01	-0.29	-0.01	0.15	0.39	-0.46	-0.16	-0.2	-0.01	0.4	0.19	-0.11	-0.09	-0.22	-0.04	-0.12	-0.24
-0.26	-0.37	-0.23	-0.4	-0.23	-0.46	-0.22	-0.26	-0.26	-0.3	-0.23	-0.07	-0.4	-0.08	-0.34	-0.33	-0.56	-0.23	-0.51	-0.41	-0.44	-0.49	-0.21	0.12	-0.01	0.07	-0.12	0.09	-0.01	-0.03	-0.22	0.11	-0.09	0.26	-0.27	0.18	0.46	0.56	-0.14	0.14	0.06	0.12	0.38	0.42	0.24	0.18	-0.13	0.26	-0.07	0.06
-0.31	0.08	-0.21	-0.39	-0.13	0.04	-0.22	-0.11	-0.22	-0.42	-0.23	-0.3	-0.27	-0.19	-0.02	-0.37	0.01	-0.02	-0.08	-0.2	-0.26	0.05	-0.3	0.04	-0.09	0	-0.18	-0.19	-0.17	0	0.28	-0.05	-0.17	-0.03	0.34	-0.2	-0.02	-0.1	-0.07	-0.22	0.01	0.01	-0.1	-0.18	-0.01	-0.08	0.15	-0.25	-0.07	0.02
-0.29	-0.35	-0.26	-0.39	-0.2	-0.53	-0.21	-0.27	-0.25	-0.3	-0.28	-0.11	-0.36	-0.09	-0.32	-0.37	-0.59	-0.22	-0.52	-0.45	-0.43	-0.51	-0.22	0.16	0.02	0.1	-0.14	0.09	0.01	-0.03	-0.25	0.11	-0.08	0.27	-0.29	0.13	0.51	0.58	-0.16	0.14	0.06	0.13	0.37	0.4	0.22	0.2	-0.1	0.23	-0.08	0.05
-0.38	-0.39	-0.32	-0.43	-0.22	-0.59	-0.27	-0.3	-0.32	-0.34	-0.34	-0.21	-0.41	-0.15	-0.35	-0.42	-0.62	-0.26	-0.49	-0.48	-0.48	-0.52	-0.27	0.08	-0.04	0.06	-0.18	0.11	-0.05	-0.12	-0.3	0.04	-0.14	0.2	-0.29	0	0.5	0.5	-0.2	0.08	-0.01	0.04	0.3	0.33	0.11	0.12	-0.16	0.14	-0.16	0
-0.58	-0.44	-0.6	-0.73	-0.34	-0.42	-0.52	-0.5	-0.48	-0.7	-0.35	-0.45	-0.58	-0.44	-0.37	-0.64	-0.55	-0.36	-0.62	-0.61	-0.64	-0.58	-0.4	0.2	-0.15	-0.02	-0.3	0.01	-0.09	0.19	0.38	0.1	-0.28	0.28	0.09	-0.06	0.26	0.55	-0.2	-0.07	0.03	0.2	0.5	0.31	0.17	0.07	0.17	0.15	0.11	-0.27
0.02	-0.13	0.03	-0.1	-0.04	-0.23	0.07	-0.06	0.04	-0.02	0.05	0.24	-0.09	0.15	-0.14	-0.07	-0.32	-0.02	-0.37	-0.15	-0.17	-0.27	0.05	0.27	0.19	0.21	0.09	0.12	0.18	0.16	-0.12	0.27	0.14	0.37	-0.22	0.4	0.46	0.61	0.07	0.31	0.23	0.26	0.44	0.49	0.4	0.33	0.04	0.46	0.12	0.18
-0.22	-0.34	-0.2	-0.33	-0.2	-0.43	-0.18	-0.24	-0.21	-0.24	-0.2	-0.05	-0.35	-0.07	-0.32	-0.26	-0.51	-0.2	-0.47	-0.38	-0.37	-0.44	-0.16	0.1	-0.01	0.07	-0.12	0.06	-0.02	-0.01	-0.24	0.09	-0.07	0.23	-0.3	0.18	0.41	0.54	-0.11	0.13	0.05	0.09	0.36	0.38	0.21	0.17	-0.13	0.25	-0.08	0.07
-0.45	-0.28	-0.47	-0.45	-0.21	-0.25	-0.34	-0.26	-0.23	-0.44	-0.15	-0.29	-0.22	-0.29	-0.23	-0.46	-0.38	-0.17	-0.38	-0.38	-0.31	-0.33	-0.18	0.26	-0.03	0.13	-0.15	0.16	0.14	0.14	0.35	0.11	-0.14	0.17	0.21	0.06	0.15	0.39	-0.12	0.07	0.09	0.2	0.39	0.08	0.24	0.14	0.24	0.16	0.14	-0.01
-0.67	-0.46	-0.65	-0.76	-0.5	-0.49	-0.63	-0.58	-0.6	-0.79	-0.51	-0.56	-0.58	-0.53	-0.48	-0.71	-0.66	-0.41	-0.65	-0.66	-0.69	-0.63	-0.55	0.06	-0.25	-0.11	-0.42	-0.1	-0.18	0.01	0.11	-0.09	-0.43	0.07	-0.03	-0.18	0.24	0.29	-0.36	-0.21	-0.12	-0.01	0.25	0.16	0.01	-0.02	-0.02	-0.05	-0.04	-0.13
-0.33	-0.34	-0.25	-0.4	-0.19	-0.52	-0.23	-0.26	-0.29	-0.33	-0.27	-0.15	-0.39	-0.09	-0.32	-0.38	-0.58	-0.24	-0.45	-0.43	-0.45	-0.49	-0.22	0.08	-0.01	0.07	-0.13	0.11	-0.03	-0.1	-0.26	0.08	-0.09	0.23	-0.26	0.04	0.53	0.51	-0.16	0.11	0.02	0.07	0.34	0.41	0.17	0.15	-0.14	0.21	-0.12	0.04
-0.25	-0.45	-0.31	-0.37	-0.23	-0.19	-0.28	-0.32	-0.18	-0.16	0.01	-0.02	-0.21	-0.23	-0.4	-0.17	-0.45	-0.35	-0.44	-0.35	-0.3	-0.45	-0.03	0.14	-0.07	-0.04	-0.16	0.23	0.09	0.12	0.1	0.09	-0.16	0.14	0.07	0.28	-0.02	0.49	-0.14	0.1	0	0.21	0.71	0.26	0.2	0.09	0.02	0.29	0.13	-0.15
-0.27	-0.45	-0.41	-0.46	-0.3	-0.45	-0.28	-0.42	-0.23	-0.37	-0.34	-0.21	-0.36	-0.29	-0.31	-0.33	-0.52	-0.28	-0.63	-0.51	-0.43	-0.57	-0.25	0.27	-0.06	0.02	-0.23	0.07	0.04	0.15	0.04	0.13	-0.13	0.3	-0.25	0.11	0.3	0.59	-0.18	0.09	0.08	0.22	0.42	0.32	0.16	0.25	0.08	0.19	0.09	-0.11
0	0	0	0	0	0	0	0	0	0	0	0	0	0	0	0	0	0	0	0	0	0	0	0	0	0	0	0	0	0	0	0	0	0	0	0	0	0	0	0	0	0	0	0	0	0	0	0	0	0
-0.15	-0.05	-0.09	-0.11	-0.05	-0.02	-0.01	0	-0.01	-0.2	-0.18	0.04	0	0.02	0.06	-0.24	-0.12	0.06	-0.28	-0.11	-0.12	-0.13	0.01	0.32	0.12	0.24	0.02	0.47	0.12	0.1	0.24	0.24	0.1	0.27	0.03	0.18	0.41	0.25	-0.07	0.32	0.23	0.31	0.13	0.23	0.29	0.44	0.2	0.19	0.1	0.35
-0.26	-0.36	-0.27	-0.47	-0.21	-0.46	-0.23	-0.28	-0.23	-0.35	-0.18	-0.08	-0.4	-0.09	-0.3	-0.35	-0.54	-0.2	-0.57	-0.43	-0.44	-0.5	-0.18	0.24	0.05	0.14	-0.1	0.11	0.05	0.1	-0.06	0.2	-0.05	0.37	-0.15	0.19	0.43	0.64	-0.08	0.18	0.14	0.24	0.48	0.47	0.35	0.25	0.01	0.32	0.06	-0.01
-0.13	-0.23	-0.11	-0.23	-0.11	-0.34	-0.06	-0.15	-0.1	-0.15	-0.11	0.07	-0.22	0.05	-0.23	-0.19	-0.42	-0.12	-0.38	-0.27	-0.29	-0.36	-0.08	0.17	0.09	0.12	-0.02	0.12	0.08	0.03	-0.21	0.16	0.03	0.29	-0.25	0.24	0.46	0.55	-0.04	0.22	0.12	0.15	0.37	0.41	0.29	0.25	-0.05	0.34	0	0.1
-0.31	-0.53	-0.45	-0.4	-0.28	-0.3	-0.29	-0.43	-0.25	-0.25	-0.25	-0.14	-0.19	-0.3	-0.39	-0.28	-0.57	-0.41	-0.51	-0.42	-0.34	-0.57	-0.13	0.23	-0.07	-0.07	-0.23	0.24	0.13	0.1	0.03	0.09	-0.17	0.17	-0.12	0.18	0.16	0.49	-0.23	0.09	0	0.22	0.57	0.24	0.14	0.21	0.03	0.24	0.11	-0.16
0	0	0	0	0	0	0	0	0	0	0	0	0	0	0	0	0	0	0	0	0	0	0	0	0	0	0	0	0	0	0	0	0	0	0	0	0	0	0	0	0	0	0	0	0	0	0	0	0	0
-0.11	-0.24	-0.09	-0.24	-0.12	-0.32	-0.07	-0.14	-0.1	-0.15	-0.08	0.08	-0.25	0.05	-0.23	-0.17	-0.41	-0.11	-0.41	-0.27	-0.29	-0.36	-0.07	0.19	0.09	0.14	-0.01	0.09	0.08	0.06	-0.16	0.19	0.03	0.31	-0.22	0.29	0.43	0.57	-0.02	0.23	0.14	0.18	0.4	0.44	0.33	0.26	-0.04	0.36	0.03	0.11
-0.37	-0.55	-0.52	-0.52	-0.31	-0.37	-0.37	-0.46	-0.29	-0.34	-0.32	-0.23	-0.28	-0.36	-0.37	-0.34	-0.59	-0.39	-0.59	-0.5	-0.4	-0.62	-0.19	0.24	-0.08	-0.06	-0.25	0.25	0.08	0.11	0.07	0.1	-0.22	0.19	-0.13	0.09	0.25	0.48	-0.24	0.03	0.02	0.23	0.5	0.25	0.1	0.17	0.03	0.15	0.09	-0.2
-0.15	-0.43	-0.24	-0.3	-0.16	-0.29	-0.16	-0.27	-0.08	-0.15	-0.01	0.05	-0.19	-0.14	-0.3	-0.17	-0.48	-0.25	-0.51	-0.32	-0.26	-0.49	0.01	0.34	0.06	0.14	-0.06	0.28	0.18	0.26	0.18	0.27	-0.02	0.36	-0.01	0.38	0.14	0.71	-0.05	0.27	0.18	0.39	0.75	0.4	0.32	0.28	0.15	0.44	0.25	-0.06
[truncated: 130 more columns]
