# Supplementary material for: A brain-wide analysis maps structural evolution to distinct anatomical module
Source: eLife. 2023 Jul 27;12:e80777. doi: 10.7554/eLife.80777 (PMC10435234; doi:10.7554/eLife.80777)
Supplement: Figure 4—source data 2. — Pairwise correlation coefficients for pairwise comparisons between each brain region within the F2 population. Each individual coefficient represents the relationship between two individual brain regions within the F2 population. [file elife-80777-fig4-data2.zip]

Archive with 1 entries (1 files):
- Figure 4source data 2.txt
