# Supplementary material for: A brain-wide analysis maps structural evolution to distinct anatomical module
Source: eLife. 2023 Jul 27;12:e80777. doi: 10.7554/eLife.80777 (PMC10435234; doi:10.7554/eLife.80777)
Supplement: Figure 5—source data 1. — Each individual coefficient represents the relationship between two individual brain regions within the F2 population. [file elife-80777-fig5-data1.zip]

Archive with 1 entries (1 files):
- Figure 5source data 1.txt
