# Supplementary material for: A brain-wide analysis maps structural evolution to distinct anatomical module
Source: eLife. 2023 Jul 27;12:e80777. doi: 10.7554/eLife.80777 (PMC10435234; doi:10.7554/eLife.80777)
Supplement: Figure 5—source data 1. — Each individual coefficient represents the relationship between two individual brain regions within the F2 population. [file elife-80777-fig5-data1.zip › Figure 5source data 1.txt]

1	-0.2	0.25	-0.47
-0.2	1	0.15	0.11
0.25	0.15	1	-0.1
-0.47	0.11	-0.1	1
