# Supplementary material for: A brain-wide analysis maps structural evolution to distinct anatomical module
Source: eLife. 2023 Jul 27;12:e80777. doi: 10.7554/eLife.80777 (PMC10435234; doi:10.7554/eLife.80777)
Supplement: Source code 1. [file elife-80777-code1.zip]

Archive with 1 entries (1 files):
- 02-06-2022-RA-eLife-80777/README.md
