# Supplementary material for: A brain-wide analysis maps structural evolution to distinct anatomical module
Source: eLife. 2023 Jul 27;12:e80777. doi: 10.7554/eLife.80777 (PMC10435234; doi:10.7554/eLife.80777)
Supplement: Source code 2. [file elife-80777-code2.zip]

Archive with 7 entries (7 files):
- CrossCorrReg2.m
- CC_Recursive.m
- Combine_Regions_06202021_26.m
- CorrCoefCobraZ.ipynb
- ANTs_1.sh
- ANTsJob20.sh
- CobraZ_transform_HB.py
