# Supplementary material for: A brain-wide analysis maps structural evolution to distinct anatomical module
Source: eLife. 2023 Jul 27;12:e80777. doi: 10.7554/eLife.80777 (PMC10435234; doi:10.7554/eLife.80777)
Supplement: Source code 2. [file elife-80777-code2.zip › CC_Recursive.m]

cd('F:\FAU\SfPaF2\Imaging\ERK\ANTsOutput\Surface\Crosscorrelation\052121\crosscorrelation')
files=dir('*.tif');
NUMBER_OF_FILES = length(files);

CC_Mat = zeros(NUMBER_OF_FILES);


for j=1:NUMBER_OF_FILES
    first = files(j).name;
    for i=1:NUMBER_OF_FILES
        second = files(i).name;
        output = CrossCorrReg2(first,second,211);
        CC_Mat(i,j) = output;
    end
end
