# Supplementary material for: A brain-wide analysis maps structural evolution to distinct anatomical module
Source: eLife. 2023 Jul 27;12:e80777. doi: 10.7554/eLife.80777 (PMC10435234; doi:10.7554/eLife.80777)
Supplement: Source code 2. [file elife-80777-code2.zip › CorrCoefCobraZ.ipynb]

# %% [code]
import pandas as pd
import numpy as np
import matplotlib.pyplot as plt
import seaborn as sns

# %% [code]
# first import data
file = '/Users/erikduboue/Desktop/F2_brain_regions.xlsx'
df = pd.read_excel(file)
df.head(5)

# %% [code]
np.shape(df)

# %% [code]
corr_mat = df.corr()
corr_mat

# %% [code]
sns.set(rc={'figure.figsize':(10,10)})
sns.heatmap(corr_mat, annot = True)
plt.show()

# %% [code]
