# Supplementary material for: A brain-wide analysis maps structural evolution to distinct anatomical module
Source: eLife. 2023 Jul 27;12:e80777. doi: 10.7554/eLife.80777 (PMC10435234; doi:10.7554/eLife.80777)
Supplement: Source code 2. [file elife-80777-code2.zip › ANTsJob20.sh]

#!/bin/bash
#SBATCH --partition=shortq7
#SBATCH --ntasks=1
#SBATCH --cpus-per-task=20
#SBATCH --time-min=360
#SBATCH --mail-user=rkozol@fau.edu
#SBATCH --job-name=ANTs20
#
# Run your script
/home/rkozol/ANTS/ANTs20/command/ANTs_1.sh
